# Supplementary material for: LTBP1 plays a potential bridge between depressive disorder and glioblastoma
Source: J Transl Med. 2020 Oct 15;18:391. doi: 10.1186/s12967-020-02509-3 (PMC7566028; doi:10.1186/s12967-020-02509-3)
Supplement: Supplementary file 5 — Additional file 5: Table S4. The overlapped genes of depressive and anxiety disorders. [file 12967_2020_2509_MOESM5_ESM.xls]

## Sheet: LTBP1_edgeR_HEXP_vs_LEXP
id	log2FC	logCPM	LR	PValue	FDR	Symbol
ENSG00000077274	5.70522	3.80883	122.357	1.93e-28	2.17e-24	CAPN6
ENSG00000132677	4.191	2.42651	85.4914	2.33e-20	1.05e-16	RHBG
ENSG00000231427	3.68606	3.60329	52.417	4.49e-13	3.04e-10	LINC01445
ENSG00000116690	3.37865	2.78101	59.1867	1.43e-14	1.47e-11	PRG4
ENSG00000230630	3.37403	2.01581	83.7373	5.65e-20	2.12e-16	DNM3OS
ENSG00000000005	2.92882	0.923312	54.0531	1.95e-13	1.42e-10	TNMD
ENSG00000184254	2.78577	3.47077	55.6238	8.78e-14	6.81e-11	ALDH1A3
ENSG00000215808	2.77056	0.0750929	63.8109	1.37e-15	1.81e-12	LINC01139
ENSG00000149948	2.73982	3.24465	49.804	1.7e-12	8.89e-10	HMGA2
ENSG00000159217	2.70558	1.03746	41.7452	1.04e-10	3.04e-08	IGF2BP1
ENSG00000124205	2.69131	3.99866	50.3701	1.27e-12	6.82e-10	EDN3
ENSG00000138615	2.66492	2.24	74.0911	7.46e-18	1.95e-14	CILP
ENSG00000185559	2.62799	3.91479	30.2193	3.86e-08	3.84e-06	DLK1
ENSG00000143196	2.61393	0.819084	42.5393	6.93e-11	2.26e-08	DPT
ENSG00000168079	2.60206	1.32997	40.7294	1.75e-10	4.8e-08	SCARA5
ENSG00000069812	2.58522	-0.0120836	60.3183	8.07e-15	9.37e-12	HES2
ENSG00000019186	2.54217	0.251843	50.9048	9.7e-13	5.59e-10	CYP24A1
ENSG00000163359	2.34606	7.16306	44.4834	2.57e-11	9.31e-09	COL6A3
ENSG00000163599	2.33001	0.466451	52.3733	4.59e-13	3.04e-10	CTLA4
ENSG00000279072	2.32334	-0.783761	52.246	4.9e-13	3.15e-10	AC118758.3
ENSG00000185686	2.32048	3.16824	29.3295	6.11e-08	5.54e-06	PRAME
ENSG00000230825	2.23021	0.184231	51.5634	6.93e-13	4.33e-10	AC005532.1
ENSG00000242512	2.19444	1.54351	60.2549	8.33e-15	9.37e-12	LINC01206
ENSG00000205221	2.12522	0.875929	37.188	1.07e-09	2.25e-07	VIT
ENSG00000171243	2.09215	0.776656	45.3122	1.68e-11	7e-09	SOSTDC1
ENSG00000171502	2.07222	1.57301	41.975	9.25e-11	2.74e-08	COL24A1
ENSG00000183287	2.05713	-0.364192	32.4018	1.25e-08	1.59e-06	CCBE1
ENSG00000165105	2.01666	2.27817	66.5749	3.37e-16	5.41e-13	RASEF
ENSG00000123500	2.0029	0.250061	29.5832	5.36e-08	5.08e-06	COL10A1
ENSG00000132854	1.97802	0.46898	32.7833	1.03e-08	1.36e-06	KANK4
ENSG00000278811	1.97613	-0.229941	43.9615	3.35e-11	1.18e-08	LINC00624
ENSG00000143320	1.97209	4.4326	50.5314	1.17e-12	6.43e-10	CRABP2
ENSG00000169126	1.96665	0.843444	36.8375	1.28e-09	2.58e-07	ARMC4
ENSG00000162877	1.95252	-0.696694	35.2483	2.9e-09	4.62e-07	PM20D1
ENSG00000170689	1.92211	0.377412	37.1659	1.08e-09	2.25e-07	HOXB9
ENSG00000010932	1.90396	0.51857	47.272	6.18e-12	2.78e-09	FMO1
ENSG00000115648	1.87719	1.31997	42.1716	8.36e-11	2.59e-08	MLPH
ENSG00000198768	1.87209	2.10731	23.4484	1.28e-06	6.01e-05	APCDD1L
ENSG00000164694	1.87056	1.96551	30.5034	3.33e-08	3.47e-06	FNDC1
ENSG00000167157	1.86122	0.712762	34.0188	5.46e-09	7.81e-07	PRRX2
ENSG00000154258	1.85321	2.32087	44.7799	2.2e-11	8.27e-09	ABCA9
ENSG00000198535	1.84581	0.609545	29.4768	5.66e-08	5.26e-06	C2CD4A
ENSG00000139219	1.8456	2.08311	27.682	1.43e-07	1.09e-05	COL2A1
ENSG00000160111	1.83598	1.97865	36.9241	1.23e-09	2.49e-07	CPAMD8
ENSG00000049323	1.83391	6.09181	257.96	4.78e-58	1.07e-53	LTBP1
ENSG00000164692	1.81532	9.50115	42.7128	6.34e-11	2.13e-08	COL1A2
ENSG00000167244	1.81134	7.19827	26.5854	2.52e-07	1.71e-05	IGF2
ENSG00000105509	1.80831	-0.203454	37.4738	9.26e-10	2.08e-07	HAS1
ENSG00000170419	1.80782	4.25621	21.9593	2.78e-06	0.000107818	VSTM2A
ENSG00000221818	1.78646	1.87302	38.2561	6.2e-10	1.44e-07	EBF2
ENSG00000165349	1.77178	2.95707	29.1575	6.67e-08	5.93e-06	SLC7A3
ENSG00000150051	1.75069	1.37214	26.5356	2.59e-07	1.74e-05	MKX
ENSG00000135407	1.74564	5.76017	30.3897	3.53e-08	3.62e-06	AVIL
ENSG00000073282	1.72699	0.59428	37.1396	1.1e-09	2.25e-07	TP63
ENSG00000239374	1.72075	-0.661551	35.4667	2.59e-09	4.29e-07	AC090013.1
ENSG00000117122	1.71566	3.89312	37.2784	1.02e-09	2.19e-07	MFAP2
ENSG00000172061	1.69956	1.62831	22.61	1.98e-06	8.42e-05	LRRC15
ENSG00000138131	1.69113	2.33868	48.5409	3.23e-12	1.55e-09	LOXL4
ENSG00000170323	1.68761	1.23672	21.9372	2.82e-06	0.000108505	FABP4
ENSG00000180730	1.66402	0.994525	19.2642	1.14e-05	0.000316852	SHISA2
ENSG00000124749	1.65061	2.33535	32.3331	1.3e-08	1.63e-06	COL21A1
ENSG00000196549	1.64141	1.80049	27.0589	1.97e-07	1.4e-05	MME
ENSG00000102802	1.59574	1.97139	27.0928	1.94e-07	1.39e-05	MEDAG
ENSG00000168542	1.59552	9.30456	28.1565	1.12e-07	9.05e-06	COL3A1
ENSG00000122121	1.58541	1.09283	46.7378	8.12e-12	3.58e-09	XPNPEP2
ENSG00000146242	1.5754	3.63682	35.2398	2.92e-09	4.62e-07	TPBG
ENSG00000105825	1.56961	2.64572	23.1842	1.47e-06	6.7e-05	TFPI2
ENSG00000160161	1.56505	0.268456	36.6469	1.42e-09	2.75e-07	CILP2
ENSG00000170577	1.56142	0.862244	25.992	3.43e-07	2.15e-05	SIX2
ENSG00000198088	1.53909	-0.760516	32.0757	1.48e-08	1.77e-06	NUP62CL
ENSG00000197614	1.53535	1.23058	22.5931	2e-06	8.43e-05	MFAP5
ENSG00000111799	1.52441	4.68848	39.3802	3.49e-10	8.63e-08	COL12A1
ENSG00000118849	1.51953	4.04304	21.8034	3.02e-06	0.000114772	RARRES1
ENSG00000176601	1.51903	1.731	18.8903	1.38e-05	0.0003703	MAP3K19
ENSG00000166426	1.51857	3.07485	13.3245	0.000261962	0.00316961	CRABP1
ENSG00000125726	1.51248	1.16582	20.5442	5.83e-06	0.000187778	CD70
ENSG00000122420	1.50316	0.377349	18.653	1.57e-05	0.000404925	PTGFR
ENSG00000133067	1.48774	4.15295	21.6169	3.33e-06	0.000123769	LGR6
ENSG00000147255	1.48085	4.15816	34.7103	3.83e-09	5.82e-07	IGSF1
ENSG00000107821	1.4746	2.5895	35.9585	2.02e-09	3.63e-07	KAZALD1
ENSG00000280099	1.47435	-0.66801	31.0675	2.49e-08	2.73e-06	AL603750.1
ENSG00000161249	1.47228	0.921976	31.1659	2.37e-08	2.65e-06	DMKN
ENSG00000139329	1.46665	5.92824	22.989	1.63e-06	7.26e-05	LUM
ENSG00000173068	1.45831	2.81813	45.8679	1.27e-11	5.37e-09	BNC2
ENSG00000198203	1.45438	0.466396	24.2834	8.32e-07	4.35e-05	SULT1C2
ENSG00000163017	1.45387	3.88935	25.1277	5.37e-07	3.06e-05	ACTG2
ENSG00000082497	1.44929	2.07849	31.5108	1.98e-08	2.3e-06	SERTAD4
ENSG00000078098	1.44586	3.00168	38.9919	4.26e-10	1.02e-07	FAP
ENSG00000237390	1.44188	-0.0904275	24.2537	8.44e-07	4.4e-05	AL139130.1
ENSG00000231290	1.43599	0.715197	23.1355	1.51e-06	6.81e-05	APCDD1L-AS1
ENSG00000160185	1.43576	-1.10427	25.492	4.44e-07	2.65e-05	UBASH3A
ENSG00000170965	1.41884	-0.964159	22.3364	2.29e-06	9.24e-05	PLAC1
ENSG00000106333	1.4181	6.63916	32.0976	1.47e-08	1.76e-06	PCOLCE
ENSG00000137868	1.41651	2.90966	33.865	5.91e-09	8.3e-07	STRA6
ENSG00000125780	1.41055	-0.0781335	23.6003	1.19e-06	5.65e-05	TGM3
ENSG00000077935	1.40509	-1.37387	30.263	3.77e-08	3.81e-06	SMC1B
ENSG00000197057	1.40307	1.00946	20.4364	6.16e-06	0.00019613	DTHD1
ENSG00000155011	1.4017	0.77168	25.3791	4.71e-07	2.78e-05	DKK2
ENSG00000136542	1.39282	2.28906	27.4239	1.63e-07	1.22e-05	GALNT5
ENSG00000168447	1.37714	2.70022	19.5842	9.63e-06	0.00027867	SCNN1B
ENSG00000013810	1.37173	6.42243	34.9826	3.33e-09	5.13e-07	TACC3
ENSG00000226674	1.36913	-0.380702	17.2732	3.24e-05	0.00069606	TEX41
ENSG00000106819	1.36813	2.92945	27.064	1.97e-07	1.4e-05	ASPN
ENSG00000168477	1.3676	4.52773	50.7873	1.03e-12	5.79e-10	TNXB
ENSG00000074047	1.36477	3.92002	74.1395	7.28e-18	1.95e-14	GLI2
ENSG00000214353	1.35654	1.34863	45.1559	1.82e-11	7.31e-09	VAC14-AS1
ENSG00000157240	1.35613	5.60192	74.0025	7.8e-18	1.95e-14	FZD1
ENSG00000068078	1.34786	7.08698	28.9722	7.34e-08	6.35e-06	FGFR3
ENSG00000075213	1.33228	4.07294	27.2705	1.77e-07	1.3e-05	SEMA3A
ENSG00000185567	1.33081	4.36846	29.3771	5.96e-08	5.45e-06	AHNAK2
ENSG00000204385	1.32739	-1.32204	34.6614	3.92e-09	5.92e-07	SLC44A4
ENSG00000234224	1.31537	2.27493	22.5982	2e-06	8.43e-05	TMEM229A
ENSG00000183921	1.31347	-0.410306	21.6488	3.27e-06	0.000122131	SDR42E2
ENSG00000188993	1.29501	1.56426	27.9547	1.24e-07	9.91e-06	LRRC66
ENSG00000108821	1.28495	9.23553	18.1438	2.05e-05	0.000494685	COL1A1
ENSG00000101115	1.28342	0.616682	22.6743	1.92e-06	8.25e-05	SALL4
ENSG00000115844	1.28256	1.83218	17.0241	3.69e-05	0.000765147	DLX2
ENSG00000053747	1.28161	1.72782	37.1561	1.09e-09	2.25e-07	LAMA3
ENSG00000125965	1.28123	0.391215	25.9843	3.44e-07	2.15e-05	GDF5
ENSG00000180613	1.27389	2.33415	17.3715	3.07e-05	0.000667422	GSX2
ENSG00000164185	1.26559	0.733569	28.8374	7.87e-08	6.73e-06	ZNF474
ENSG00000163885	1.26201	0.926202	17.591	2.74e-05	0.000609934	CFAP100
ENSG00000140285	1.26095	-0.489939	16.3733	5.2e-05	0.000975299	FGF7
ENSG00000164220	1.26058	2.37319	26.1106	3.22e-07	2.07e-05	F2RL2
ENSG00000164935	1.26009	-0.479624	19.9657	7.88e-06	0.000236458	DCSTAMP
ENSG00000162881	1.26	0.675296	31.5226	1.97e-08	2.3e-06	OXER1
ENSG00000007314	1.257	-0.0112351	12.7379	0.000358312	0.00395655	SCN4A
ENSG00000213085	1.25611	1.13745	25.9549	3.49e-07	2.17e-05	CFAP45
ENSG00000168743	1.25197	5.85642	29.7778	4.84e-08	4.68e-06	NPNT
ENSG00000270765	1.25055	0.183608	18.0789	2.12e-05	0.00050638	GAS2L2
ENSG00000055732	1.24525	-0.207809	14.7378	0.000123544	0.00182102	MCOLN3
ENSG00000184454	1.2449	2.19263	12.4874	0.000409714	0.00438944	NCMAP
ENSG00000100906	1.24268	7.51637	36.5257	1.51e-09	2.9e-07	NFKBIA
ENSG00000163069	1.22171	8.037	34.7093	3.83e-09	5.82e-07	SGCB
ENSG00000198774	1.21597	1.112	14.1254	0.000171017	0.00232007	RASSF9
ENSG00000232973	1.21483	-0.464582	21.1345	4.28e-06	0.000149079	CYP1B1-AS1
ENSG00000113924	1.21275	0.656453	18.3282	1.86e-05	0.000463159	HGD
ENSG00000173698	1.206	0.750872	21.0362	4.51e-06	0.000155001	ADGRG2
ENSG00000164764	1.2035	3.0469	16.4322	5.04e-05	0.0009579	SBSPON
ENSG00000177283	1.20202	3.84901	28.5716	9.03e-08	7.58e-06	FZD8
ENSG00000170209	1.20145	-0.882115	24.8623	6.16e-07	3.41e-05	ANKK1
ENSG00000218027	1.20091	-1.44141	35.1237	3.09e-09	4.85e-07	AL512329.1
ENSG00000167858	1.19925	3.06322	13.62	0.000223794	0.00280757	TEKT1
ENSG00000118495	1.19548	3.15628	37.736	8.1e-10	1.84e-07	PLAGL1
ENSG00000077942	1.19371	6.61933	29.6514	5.17e-08	4.95e-06	FBLN1
ENSG00000159625	1.1914	1.67624	19.8057	8.57e-06	0.000254057	DRC7
ENSG00000260428	1.18932	2.31011	20.7365	5.27e-06	0.000174525	SCX
ENSG00000120820	1.18783	2.21819	27.7707	1.37e-07	1.05e-05	GLT8D2
ENSG00000130635	1.18548	6.57856	22.4671	2.14e-06	8.76e-05	COL5A1
ENSG00000157330	1.18172	2.10175	10.5735	0.00114721	0.00931669	C1ORF158
ENSG00000164651	1.18143	2.44696	11.3609	0.000750052	0.00687296	SP8
ENSG00000139767	1.18014	3.50318	10.2052	0.00140045	0.0107705	SRRM4
ENSG00000122735	1.17999	0.477801	19.6859	9.13e-06	0.000267638	DNAI1
ENSG00000169071	1.17862	1.87555	21.0598	4.45e-06	0.000153814	ROR2
ENSG00000156427	1.17698	-0.86487	23.1516	1.5e-06	6.78e-05	FGF18
ENSG00000198838	1.17258	4.43336	24.8882	6.08e-07	3.37e-05	RYR3
ENSG00000097096	1.17111	-0.150389	23.6287	1.17e-06	5.59e-05	SYDE2
ENSG00000162643	1.17097	0.913682	20.695	5.39e-06	0.000176587	WDR63
ENSG00000142173	1.17091	8.54114	19.7104	9.01e-06	0.000264948	COL6A2
ENSG00000230316	1.17	1.62691	11.3183	0.000767484	0.0069919	FEZF1-AS1
ENSG00000174206	1.16933	4.16132	33.001	9.21e-09	1.23e-06	C12ORF66
ENSG00000196159	1.168	3.18506	40.2675	2.21e-10	5.93e-08	FAT4
ENSG00000100196	1.16061	3.62657	30.7006	3.01e-08	3.19e-06	KDELR3
ENSG00000006016	1.15752	3.42454	18.237	1.95e-05	0.000479569	CRLF1
ENSG00000170454	1.15319	1.23616	12.205	0.000476609	0.00493572	KRT75
ENSG00000197467	1.15145	1.76	18.5124	1.69e-05	0.000429987	COL13A1
ENSG00000175267	1.1494	2.84246	15.28	9.27e-05	0.00147349	VWA3A
ENSG00000187955	1.14923	4.53538	20.2028	6.97e-06	0.000213369	COL14A1
ENSG00000134201	1.14728	4.02075	16.8409	4.06e-05	0.000818517	GSTM5
ENSG00000133640	1.14722	0.391959	12.9876	0.000313557	0.00360295	LRRIQ1
ENSG00000109184	1.14154	6.20396	34.2187	4.93e-09	7.29e-07	DCUN1D4
ENSG00000129009	1.1393	5.35889	17.2716	3.24e-05	0.00069606	ISLR
ENSG00000087510	1.13908	0.295358	12.1638	0.000487269	0.00501388	TFAP2C
ENSG00000253304	1.1381	1.07152	33.6528	6.59e-09	9.04e-07	TMEM200B
ENSG00000167767	1.13455	-0.0667727	20.1581	7.13e-06	0.000217614	KRT80
ENSG00000145358	1.13185	4.49257	20.3939	6.3e-06	0.000198791	DDIT4L
ENSG00000147257	1.1297	3.26234	11.3382	0.000759306	0.00693707	GPC3
ENSG00000157856	1.12934	2.42429	15.0907	0.000102469	0.00158049	DRC1
ENSG00000163071	1.12879	2.58921	20.2535	6.78e-06	0.0002095	SPATA18
ENSG00000253159	1.12756	3.36122	9.50389	0.00205036	0.0141826	PCDHGA12
ENSG00000104332	1.12736	4.30208	10.8508	0.000987518	0.00838912	SFRP1
ENSG00000113396	1.12715	0.776506	22.854	1.75e-06	7.59e-05	SLC27A6
ENSG00000178860	1.12372	2.1623	19.5489	9.81e-06	0.000282457	MSC
ENSG00000007908	1.12132	-0.666475	15.9226	6.6e-05	0.00115236	SELE
ENSG00000095596	1.11331	0.107417	13.3449	0.000259129	0.00314549	CYP26A1
ENSG00000107485	1.11243	0.573471	17.9898	2.22e-05	0.000523634	GATA3
ENSG00000170382	1.11113	6.6023	15.6227	7.73e-05	0.00129211	LRRN2
ENSG00000129038	1.1102	4.36116	27.7209	1.4e-07	1.07e-05	LOXL1
ENSG00000054179	1.10517	4.64045	17.7593	2.51e-05	0.000575389	ENTPD2
ENSG00000179528	1.10465	-0.186347	29.509	5.57e-08	5.22e-06	LBX2
ENSG00000144488	1.1037	0.780043	15.6061	7.8e-05	0.00130159	ESPNL
ENSG00000179954	1.09801	3.28186	28.3754	9.99e-08	8.33e-06	SSC5D
ENSG00000173156	1.09308	1.82268	16.3695	5.21e-05	0.000975299	RHOD
ENSG00000157423	1.08932	2.25306	20.389	6.32e-06	0.000198791	HYDIN
ENSG00000140563	1.08905	1.1631	12.9172	0.000325571	0.00370038	MCTP2
ENSG00000227279	1.08753	-1.19191	35.049	3.22e-09	4.99e-07	AC110015.1
ENSG00000168658	1.08668	2.00001	32.2058	1.39e-08	1.7e-06	VWA3B
ENSG00000034239	1.08441	1.74683	8.86731	0.00290323	0.0182613	EFCAB1
ENSG00000128342	1.08308	4.83866	17.733	2.54e-05	0.000580431	LIF
ENSG00000108001	1.08181	1.93764	8.67795	0.00322083	0.0196766	EBF3
ENSG00000156234	1.08172	2.69101	5.89543	0.0151803	0.0589584	CXCL13
ENSG00000262209	1.08106	1.84043	13.3421	0.000259513	0.00314844	PCDHGB3
ENSG00000261801	1.07896	1.34566	24.4636	7.57e-07	4.03e-05	LOXL1-AS1
ENSG00000129654	1.0783	5.60268	19.4888	1.01e-05	0.00028921	FOXJ1
ENSG00000223403	1.07476	1.27627	15.9644	6.45e-05	0.00113588	MEG9
ENSG00000166482	1.07292	6.09015	25.1487	5.31e-07	3.04e-05	MFAP4
ENSG00000104213	1.07233	2.6083	23.8439	1.04e-06	5.22e-05	PDGFRL
ENSG00000144810	1.0706	5.40618	15.6025	7.82e-05	0.00130212	COL8A1
ENSG00000165474	1.07015	4.10369	12.8361	0.000339994	0.00381594	GJB2
ENSG00000068976	1.05828	3.69907	22.3332	2.29e-06	9.24e-05	PYGM
ENSG00000173040	1.05692	2.48815	44.0606	3.18e-11	1.14e-08	EVC2
ENSG00000121207	1.0527	2.85578	18.7857	1.46e-05	0.000386138	LRAT
ENSG00000140057	1.05047	0.860447	15.1712	9.82e-05	0.00153269	AK7
ENSG00000198963	1.0476	4.37007	30.3074	3.69e-08	3.74e-06	RORB
ENSG00000241749	1.04423	-0.728826	14.0578	0.000177274	0.0023891	RPSAP52
ENSG00000095752	1.04126	1.23183	15.6208	7.74e-05	0.00129246	IL11
ENSG00000136918	1.04091	2.04993	9.76967	0.00177414	0.0127903	WDR38
ENSG00000154262	1.03873	1.59307	16.3161	5.36e-05	0.000993245	ABCA6
ENSG00000228784	1.03717	-1.71236	18.4082	1.78e-05	0.000448968	LINC00954
ENSG00000144355	1.03694	3.48847	14.7212	0.00012464	0.00183237	DLX1
ENSG00000008323	1.03647	-0.954511	21.9134	2.85e-06	0.000109452	PLEKHG6
ENSG00000101825	1.03616	5.30422	18.7623	1.48e-05	0.000388606	MXRA5
ENSG00000271860	1.03557	0.822732	25.3236	4.85e-07	2.84e-05	AL589740.1
ENSG00000130876	1.03296	1.45536	10.3305	0.00130851	0.010266	SLC7A10
ENSG00000122870	1.03162	2.9804	32.4571	1.22e-08	1.57e-06	BICC1
ENSG00000184349	1.03058	2.46611	26.5254	2.6e-07	1.74e-05	EFNA5
ENSG00000131620	1.02808	2.07241	27.6183	1.48e-07	1.12e-05	ANO1
ENSG00000166250	1.02185	2.74983	16.9177	3.9e-05	0.000795329	CLMP
ENSG00000079931	1.02177	6.39809	17.2119	3.34e-05	0.000712823	MOXD1
ENSG00000138395	1.02157	-0.0479832	19.1368	1.22e-05	0.000333075	CDK15
ENSG00000127324	1.01648	-0.24578	11.3337	0.000761122	0.00694801	TSPAN8
ENSG00000174567	1.01637	1.62954	6.97153	0.00828167	0.0383449	GOLT1A
ENSG00000182489	1.01505	-1.29605	22.7273	1.87e-06	8.04e-05	XKRX
ENSG00000175592	1.0099	3.47075	27.2969	1.74e-07	1.29e-05	FOSL1
ENSG00000106483	1.00943	5.58878	24.3199	8.16e-07	4.29e-05	SFRP4
ENSG00000122641	1.00884	2.39634	16.4227	5.07e-05	0.000960192	INHBA
ENSG00000178222	1.00866	0.67206	9.07145	0.00259631	0.0168151	RNF212
ENSG00000088836	1.00475	3.13123	19.5486	9.81e-06	0.000282457	SLC4A11
ENSG00000157703	1.0011	-0.677007	16.1619	5.82e-05	0.00105021	SVOPL
ENSG00000147256	1.00018	2.52394	11.0215	0.00090062	0.00784253	ARHGAP36
ENSG00000106366	0.999835	8.08911	17.1449	3.46e-05	0.000729437	SERPINE1
ENSG00000128655	0.996349	-0.0192379	18.2541	1.93e-05	0.000477261	PDE11A
ENSG00000237819	0.996272	0.697476	11.2328	0.000803631	0.00723332	AC002454.1
ENSG00000225511	0.995727	1.58086	12.1743	0.000484514	0.00500146	LINC00475
ENSG00000145423	0.994986	3.93615	8.74069	0.00311187	0.0192242	SFRP2
ENSG00000230838	0.994764	-0.466369	12.835	0.000340197	0.00381594	LINC01614
ENSG00000120051	0.993494	-0.486151	23.2137	1.45e-06	6.63e-05	CFAP58
ENSG00000179869	0.992048	1.94532	12.4809	0.000411127	0.00439852	ABCA13
ENSG00000158428	0.991469	0.407312	16.2353	5.59e-05	0.00102219	CATIP
ENSG00000161544	0.990437	2.89696	15.7067	7.4e-05	0.00125364	CYGB
ENSG00000149972	0.987198	1.2642	17.798	2.46e-05	0.000567263	CNTN5
ENSG00000166828	0.982529	0.838904	9.89216	0.00165984	0.0121929	SCNN1G
ENSG00000249715	0.979922	-0.347827	26.5802	2.53e-07	1.71e-05	FER1L5
ENSG00000133055	0.978545	3.20114	10.1172	0.00146889	0.0111507	MYBPH
ENSG00000197565	0.974717	2.94485	19.2158	1.17e-05	0.000322585	COL4A6
ENSG00000109321	0.97451	1.5993	7.78101	0.00527982	0.0281486	AREG
ENSG00000196411	0.973434	5.50184	51.0164	9.16e-13	5.42e-10	EPHB4
ENSG00000160401	0.972611	2.00861	28.7667	8.16e-08	6.96e-06	CFAP157
ENSG00000128606	0.972034	4.83261	23.9288	1e-06	5.05e-05	LRRC17
ENSG00000112936	0.970542	4.10999	8.67158	0.00323211	0.0197179	C7
ENSG00000259583	0.970317	0.336014	16.0728	6.1e-05	0.00108724	AC015712.2
ENSG00000088756	0.970104	1.77857	10.3555	0.00129087	0.010175	ARHGAP28
ENSG00000160838	0.97009	-0.0229455	17.2951	3.2e-05	0.000690776	LRRC71
ENSG00000179546	0.969167	1.01859	11.8745	0.000569088	0.00561672	HTR1D
ENSG00000108602	0.968582	1.1637	17.9571	2.26e-05	0.000531591	ALDH3A1
ENSG00000255031	0.967321	-0.205181	30.8096	2.85e-08	3.05e-06	AP002807.1
ENSG00000223756	0.966762	0.170611	10.5829	0.0011414	0.00930012	TSSC2
ENSG00000156510	0.965849	2.23309	23.807	1.06e-06	5.28e-05	HKDC1
ENSG00000026559	0.964237	2.77223	12.8334	0.000340488	0.00381594	KCNG1
ENSG00000162804	0.96193	4.18646	23.5912	1.19e-06	5.67e-05	SNED1
ENSG00000143341	0.961743	2.75311	23.4023	1.31e-06	6.12e-05	HMCN1
ENSG00000112837	0.959809	1.53728	20.7598	5.21e-06	0.000174006	TBX18
ENSG00000106809	0.959113	2.87068	7.2742	0.00699519	0.034079	OGN
ENSG00000004848	0.958326	2.98986	18.1993	1.99e-05	0.00048695	ARX
ENSG00000091136	0.958143	7.04299	25.4522	4.53e-07	2.69e-05	LAMB1
ENSG00000170370	0.955933	3.13682	18.1752	2.01e-05	0.00049006	EMX2
ENSG00000198796	0.954825	2.07731	9.01985	0.00267064	0.017163	ALPK2
ENSG00000251003	0.952183	0.350918	13.5484	0.000232487	0.00288276	ZFPM2-AS1
ENSG00000184292	0.950705	0.182716	12.6457	0.000376422	0.00411174	TACSTD2
ENSG00000183631	0.94865	0.14235	14.8538	0.000116173	0.00174554	PRR32
ENSG00000111087	0.948253	2.65994	8.84526	0.00293851	0.0184214	GLI1
ENSG00000100079	0.946213	-0.455213	23.3057	1.38e-06	6.36e-05	LGALS2
ENSG00000134602	0.94572	1.31116	17.8252	2.42e-05	0.000560383	STK26
ENSG00000270179	0.944518	-0.966913	20.7215	5.31e-06	0.000175183	AP002840.2
ENSG00000156042	0.940544	2.17835	20.897	4.85e-06	0.000164341	CFAP70
ENSG00000267147	0.940466	-0.32397	21.1378	4.27e-06	0.000149053	LINC01842
ENSG00000169184	0.940449	3.78234	16.462	4.96e-05	0.000946126	MN1
ENSG00000225756	0.936767	0.759121	24.5781	7.14e-07	3.81e-05	DBH-AS1
ENSG00000243710	0.935976	0.555229	14.2265	0.000162069	0.00222502	CFAP57
ENSG00000224383	0.935769	2.57849	19.0664	1.26e-05	0.000343662	PRR29
ENSG00000272865	0.935718	0.393903	14.7023	0.000125892	0.00184489	AL591686.2
ENSG00000164946	0.934377	3.39789	14.8106	0.000118867	0.00176948	FREM1
ENSG00000101670	0.934163	4.29989	23.7256	1.11e-06	5.38e-05	LIPG
ENSG00000196569	0.931984	5.76272	30.4466	3.43e-08	3.56e-06	LAMA2
ENSG00000106571	0.92701	4.80463	35.7564	2.24e-09	3.84e-07	GLI3
ENSG00000183644	0.926971	0.220675	7.04178	0.00796297	0.0373927	C11ORF88
ENSG00000099953	0.926869	3.14572	16.9917	3.75e-05	0.000774747	MMP11
ENSG00000172986	0.924754	2.52874	31.0073	2.57e-08	2.79e-06	GXYLT2
ENSG00000185149	0.92294	1.95902	8.38787	0.00377733	0.0221374	NPY2R
ENSG00000058085	0.921863	0.651786	18.9595	1.34e-05	0.000358822	LAMC2
ENSG00000258128	0.921543	-2.03427	17.3167	3.16e-05	0.000683637	AC079598.2
ENSG00000164251	0.91896	3.46322	20.3904	6.31e-06	0.000198791	F2RL1
ENSG00000139263	0.918158	3.87871	21.654	3.27e-06	0.000122002	LRIG3
ENSG00000115884	0.917802	4.86787	19.6042	9.53e-06	0.000276111	SDC1
ENSG00000144331	0.917605	1.61008	9.7189	0.00182383	0.0130523	ZNF385B
ENSG00000177508	0.916263	2.17587	14.5728	0.000134846	0.00193561	IRX3
ENSG00000146038	0.916186	1.37574	17.7475	2.52e-05	0.00057721	DCDC2
ENSG00000188523	0.913993	2.0377	13.9328	0.000189458	0.00249648	CFAP77
ENSG00000173918	0.91328	6.54521	20.5643	5.77e-06	0.000186609	C1QTNF1
ENSG00000184599	0.912219	0.830547	13.8081	0.000202458	0.00262019	FAM19A3
ENSG00000100968	0.911864	4.78064	45.2291	1.75e-11	7.17e-09	NFATC4
ENSG00000019991	0.909759	3.72534	17.2783	3.23e-05	0.000695595	HGF
ENSG00000235023	0.909164	0.171014	26.3067	2.91e-07	1.9e-05	AP001626.1
ENSG00000128408	0.906183	0.525754	10.8429	0.00099174	0.00839564	RIBC2
ENSG00000172771	0.905795	1.66101	15.7325	7.3e-05	0.00124323	EFCAB12
ENSG00000179399	0.905509	2.95949	15.133	0.000100196	0.00155428	GPC5
ENSG00000116962	0.904607	7.29806	29.9458	4.44e-08	4.31e-06	NID1
ENSG00000134013	0.904486	6.18953	21.5193	3.5e-06	0.000128534	LOXL2
ENSG00000188833	0.904353	-1.53512	15.3943	8.73e-05	0.00140787	ENTPD8
ENSG00000142611	0.902223	3.53079	22.3614	2.26e-06	9.15e-05	PRDM16
ENSG00000127418	0.89994	6.17683	36.0493	1.92e-09	3.49e-07	FGFRL1
ENSG00000185522	0.899781	0.0697227	23.7397	1.1e-06	5.38e-05	LMNTD2
ENSG00000175793	0.899435	0.552307	13.9731	0.000185442	0.00246483	SFN
ENSG00000101605	0.898724	2.34566	30.0049	4.31e-08	4.21e-06	MYOM1
ENSG00000166535	0.89637	2.61579	14.7794	0.00012085	0.00179306	A2ML1
ENSG00000123453	0.895167	2.54996	34.5616	4.13e-09	6.19e-07	SARDH
ENSG00000248801	0.894631	0.260631	8.99299	0.00271017	0.0173511	C8ORF34-AS1
ENSG00000108511	0.894237	0.329964	8.15559	0.00429287	0.0243279	HOXB6
ENSG00000154734	0.893742	5.5333	27.5966	1.49e-07	1.13e-05	ADAMTS1
ENSG00000169515	0.893551	3.91463	19.2888	1.12e-05	0.000313581	CCDC8
ENSG00000062096	0.893266	2.75877	12.9833	0.000314282	0.00360855	ARSF
ENSG00000002745	0.891794	1.25967	7.5151	0.00611839	0.030978	WNT16
ENSG00000224729	0.889714	-0.332593	15.2428	9.45e-05	0.00149218	PCOLCE-AS1
ENSG00000137693	0.888496	6.07491	42.6765	6.46e-11	2.14e-08	YAP1
ENSG00000166825	0.887999	4.16386	14.8349	0.000117343	0.00175375	ANPEP
ENSG00000178031	0.887623	2.91751	11.9616	0.000543068	0.00543996	ADAMTSL1
ENSG00000173714	0.887212	1.58093	7.59839	0.00584203	0.0301111	WFIKKN2
ENSG00000176697	0.886745	1.84906	11.4133	0.000729203	0.00673869	BDNF
ENSG00000173868	0.886551	1.14047	18.5738	1.63e-05	0.000419207	PHOSPHO1
ENSG00000185483	0.885817	2.66133	29.9962	4.33e-08	4.22e-06	ROR1
ENSG00000181690	0.885604	1.66309	22.616	1.98e-06	8.41e-05	PLAG1
ENSG00000231528	0.884393	0.572258	12.0878	0.00050754	0.00517502	FAM225A
ENSG00000136630	0.884245	3.46574	20.7765	5.16e-06	0.000173273	HLX
ENSG00000166596	0.883842	2.43671	9.082	0.00258137	0.0167473	CFAP52
ENSG00000173376	0.883401	2.46414	12.2864	0.00045628	0.00477576	NDNF
ENSG00000145491	0.883114	1.21172	8.9268	0.00281016	0.0177903	ROPN1L
ENSG00000102554	0.882111	1.79346	22.5515	2.05e-06	8.51e-05	KLF5
ENSG00000163145	0.881749	-0.267598	22.4937	2.11e-06	8.69e-05	C1QTNF7
ENSG00000254815	0.881351	-0.390538	15.2524	9.41e-05	0.00148677	AP006284.1
ENSG00000172137	0.881226	2.62356	8.1195	0.00437917	0.0246807	CALB2
ENSG00000135063	0.881211	5.04443	22.5845	2.01e-06	8.44e-05	FAM189A2
ENSG00000126562	0.88083	1.74215	14.8622	0.00011566	0.00174039	WNK4
ENSG00000251257	0.879899	-1.65159	17.5232	2.84e-05	0.00062528	AC010457.1
ENSG00000186204	0.879181	1.07519	7.12213	0.00761382	0.0361608	CYP4F12
ENSG00000142156	0.878609	9.15252	20.5078	5.94e-06	0.000190557	COL6A1
ENSG00000132470	0.877906	7.24765	23.8714	1.03e-06	5.17e-05	ITGB4
ENSG00000272668	0.877058	-0.173886	18.5307	1.67e-05	0.000427399	AL590560.2
ENSG00000273179	0.876461	-1.13987	13.5037	0.000238098	0.00293981	AC092535.4
ENSG00000279041	0.874889	-1.86223	18.3419	1.85e-05	0.000460343	AC102945.2
ENSG00000099139	0.874417	4.13294	47.5247	5.43e-12	2.55e-09	PCSK5
ENSG00000154760	0.873184	2.56953	15.7582	7.2e-05	0.00122929	SLFN13
ENSG00000113494	0.871527	-0.493016	12.5579	0.000394543	0.00425837	PRLR
ENSG00000165084	0.871465	2.42706	11.0889	0.000868463	0.00765752	C8ORF34
ENSG00000124212	0.869061	3.28637	13.9921	0.00018358	0.00244681	PTGIS
ENSG00000127472	0.868846	5.18645	11.6933	0.000627246	0.00602718	PLA2G5
ENSG00000204262	0.867467	7.18315	23.5624	1.21e-06	5.74e-05	COL5A2
ENSG00000178665	0.866625	4.39437	11.6255	0.000650544	0.00619767	ZNF713
ENSG00000162543	0.866369	2.66656	8.31078	0.00394104	0.0228292	UBXN10
ENSG00000149380	0.865853	0.745977	17.2299	3.31e-05	0.000708764	P4HA3
ENSG00000183840	0.864673	0.975702	15.1125	0.000101291	0.00156587	GPR39
ENSG00000086717	0.864034	1.30229	14.6765	0.000127625	0.00185924	PPEF1
ENSG00000238105	0.862974	2.21543	22.4671	2.14e-06	8.76e-05	GOLGA2P5
ENSG00000166147	0.862913	5.36886	25.248	5.04e-07	2.91e-05	FBN1
ENSG00000240219	0.862323	0.224786	12.9573	0.00031867	0.00364421	AL512306.2
ENSG00000144681	0.861617	3.80363	10.7442	0.00104607	0.00871451	STAC
ENSG00000254535	0.861487	0.862307	28.3741	1e-07	8.33e-06	PABPC4L
ENSG00000268089	0.860167	3.95557	7.87545	0.00501105	0.0271011	GABRQ
ENSG00000156535	0.859898	4.54073	22.7358	1.86e-06	8.04e-05	CD109
ENSG00000277639	0.859329	-0.442627	11.8231	0.000585013	0.0057162	AC007906.2
ENSG00000162753	0.859112	-0.830389	16.5683	4.69e-05	0.000910779	SLC9C2
ENSG00000164161	0.858132	3.13573	10.3623	0.00128613	0.0101541	HHIP
ENSG00000182791	0.857879	-0.0484697	29.3574	6.02e-08	5.48e-06	CCDC87
ENSG00000006453	0.857472	0.463249	22.9226	1.69e-06	7.44e-05	BAIAP2L1
ENSG00000004838	0.857426	4.14032	12.5793	0.000390041	0.00422824	ZMYND10
ENSG00000231652	0.856794	-0.438667	18.6238	1.59e-05	0.000409759	AL590428.1
ENSG00000154645	0.855751	3.57071	7.26397	0.00703517	0.0342145	CHODL
ENSG00000130176	0.855103	2.41615	14.8062	0.000119144	0.00177243	CNN1
ENSG00000115112	0.854213	3.65186	11.1204	0.000853815	0.00755799	TFCP2L1
ENSG00000104783	0.853376	2.54848	13.7529	0.000208502	0.00266923	KCNN4
ENSG00000189143	0.853002	0.613869	29.4198	5.83e-08	5.35e-06	CLDN4
ENSG00000262576	0.852245	2.40924	15.4781	8.35e-05	0.00136936	PCDHGA4
ENSG00000156206	0.850766	0.347716	7.29019	0.00693322	0.0339	CFAP161
ENSG00000054803	0.849314	2.4305	8.08233	0.00446989	0.0250317	CBLN4
ENSG00000148848	0.847748	5.28574	21.9972	2.73e-06	0.000106256	ADAM12
ENSG00000187210	0.845766	2.9146	16.5397	4.76e-05	0.000919855	GCNT1
ENSG00000174844	0.845548	0.25934	14.7963	0.00011977	0.00178056	DNAH12
ENSG00000214900	0.845184	-1.2283	14.4827	0.000141453	0.00200359	LINC01588
ENSG00000138823	0.844397	3.57785	12.8804	0.000332049	0.00374938	MTTP
ENSG00000250208	0.844296	0.29896	10.2041	0.0014013	0.0107722	FZD10-AS1
ENSG00000260711	0.842535	-0.338791	10.8678	0.000978489	0.00834953	AL121839.2
ENSG00000120262	0.842069	1.94148	13.8481	0.000198201	0.00257547	CCDC170
ENSG00000151623	0.841051	3.54687	37.7435	8.07e-10	1.84e-07	NR3C2
ENSG00000267426	0.840531	-1.67224	27.0401	1.99e-07	1.41e-05	AC087289.3
ENSG00000153347	0.840318	0.859593	4.99143	0.0254731	0.0858248	FAM81B
ENSG00000137473	0.839146	-0.02771	8.62339	0.00331874	0.020056	TTC29
ENSG00000166592	0.836995	2.35966	19.4658	1.02e-05	0.000291359	RRAD
ENSG00000172197	0.836585	1.49612	31.2798	2.23e-08	2.55e-06	MBOAT1
ENSG00000164675	0.834771	0.855374	23.8217	1.06e-06	5.25e-05	IQUB
ENSG00000275549	0.834422	-1.36261	12.6995	0.000365753	0.00401899	STPG3-AS1
ENSG00000133454	0.834228	-1.16214	11.1805	0.000826623	0.00737778	MYO18B
ENSG00000272087	0.833732	-0.262021	21.7453	3.11e-06	0.000117503	AC080013.4
ENSG00000147655	0.831081	2.16204	8.45866	0.0036331	0.0215391	RSPO2
ENSG00000105877	0.829293	1.92899	16.6607	4.47e-05	0.000878811	DNAH11
ENSG00000151388	0.82501	3.01176	13.0569	0.000302167	0.00350101	ADAMTS12
ENSG00000188517	0.823367	1.73459	7.5076	0.00614391	0.031069	COL25A1
ENSG00000184363	0.823361	-1.22635	12.4199	0.000424781	0.00452182	PKP3
ENSG00000147036	0.822074	1.54014	16.9974	3.74e-05	0.000773837	LANCL3
ENSG00000159307	0.821721	-0.129034	7.6799	0.00558392	0.029182	SCUBE1
ENSG00000170421	0.821154	0.881118	10.6265	0.00111476	0.00911795	KRT8
ENSG00000049249	0.817777	-0.339131	13.3729	0.000255283	0.00310718	TNFRSF9
ENSG00000261150	0.816554	-0.765832	19.3167	1.11e-05	0.000310179	EPPK1
ENSG00000159674	0.81607	4.56258	15.2096	9.62e-05	0.00151128	SPON2
ENSG00000180801	0.813882	4.19131	15.8565	6.83e-05	0.00118412	ARSJ
ENSG00000249852	0.813372	-0.599478	20.0945	7.37e-06	0.000223139	AC145676.1
ENSG00000157601	0.813101	7.12976	12.66	0.000373571	0.00408693	MX1
ENSG00000027869	0.810682	0.760064	19.7409	8.87e-06	0.000261782	SH2D2A
ENSG00000135272	0.810455	5.096	23.9977	9.64e-07	4.9e-05	MDFIC
ENSG00000106336	0.809893	0.440081	26.7195	2.35e-07	1.62e-05	FBXO24
ENSG00000149292	0.808209	3.02911	22.0123	2.71e-06	0.000105793	TTC12
ENSG00000182836	0.806174	1.80419	8.6826	0.00321263	0.019647	PLCXD3
ENSG00000105479	0.802578	0.0939681	19.9734	7.85e-06	0.000235817	CCDC114
ENSG00000020181	0.802574	4.71451	21.5722	3.41e-06	0.000126062	ADGRA2
ENSG00000132793	0.802319	2.36357	16.1834	5.75e-05	0.00104208	LPIN3
ENSG00000140470	0.798498	1.96389	10.1718	0.00142606	0.0109029	ADAMTS17
ENSG00000104901	0.798228	-0.437816	14.816	0.000118528	0.00176793	DKKL1
ENSG00000229847	0.796908	3.41267	15.8675	6.79e-05	0.00117818	EMX2OS
ENSG00000141736	0.796418	6.14458	32.2374	1.36e-08	1.69e-06	ERBB2
ENSG00000124343	0.795406	-0.588273	7.15406	0.00747945	0.0357188	XG
ENSG00000170801	0.795064	3.38962	20.5522	5.8e-06	0.000187257	HTRA3
ENSG00000125430	0.794468	3.83071	12.2154	0.000473972	0.00491665	HS3ST3B1
ENSG00000136099	0.794209	3.38802	14.7022	0.000125902	0.00184489	PCDH8
ENSG00000106511	0.793691	5.29353	9.73129	0.00181158	0.0129765	MEOX2
ENSG00000142627	0.793436	4.30432	24.2103	8.64e-07	4.48e-05	EPHA2
ENSG00000079691	0.793113	4.48857	26.0041	3.41e-07	2.14e-05	CARMIL1
ENSG00000011028	0.793054	7.7474	30.9434	2.66e-08	2.86e-06	MRC2
ENSG00000145248	0.792552	3.52118	10.0028	0.00156306	0.0116496	SLC10A4
ENSG00000275465	0.791995	-0.712493	11.1481	0.000841182	0.00747264	AL449403.2
ENSG00000181847	0.790892	-0.417491	13.3386	0.000260002	0.00315268	TIGIT
ENSG00000188158	0.789316	2.86228	24.4456	7.64e-07	4.05e-05	NHS
ENSG00000180921	0.789206	1.89171	19.3296	1.1e-05	0.000308854	FAM83H
ENSG00000162520	0.78851	2.62683	20.4156	6.23e-06	0.000197433	SYNC
ENSG00000213144	0.78826	1.63241	15.429	8.57e-05	0.00139085	AC084880.1
ENSG00000170955	0.787748	3.19498	16.4272	5.06e-05	0.000959615	CAVIN3
ENSG00000111186	0.786866	1.93493	20.9538	4.7e-06	0.000160832	WNT5B
ENSG00000171812	0.786797	4.5414	17.6969	2.59e-05	0.000589574	COL8A2
ENSG00000157227	0.786653	8.08951	25.9545	3.5e-07	2.17e-05	MMP14
ENSG00000164972	0.786448	2.32767	6.79413	0.00914582	0.0412672	C9ORF24
ENSG00000281880	0.786165	-1.33749	17.6305	2.68e-05	0.00060249	PAUPAR
ENSG00000075275	0.785537	4.0076	13.0697	0.000300111	0.00348857	CELSR1
ENSG00000225731	0.785402	-1.12249	12.994	0.00031249	0.00359531	AP001627.1
ENSG00000006606	0.78491	-0.869319	11.3715	0.000745799	0.00685544	CCL26
ENSG00000273335	0.783954	-0.664657	14.4774	0.000141854	0.00200586	AP005432.2
ENSG00000155761	0.78384	0.848273	7.08625	0.00776776	0.0367368	SPAG17
ENSG00000138829	0.783753	3.9017	6.97846	0.00824965	0.0382473	FBN2
ENSG00000147697	0.78214	-0.0848644	7.1596	0.0074564	0.0356314	GSDMC
ENSG00000185101	0.781951	-1.32223	15.4516	8.46e-05	0.00137897	ANO9
ENSG00000197748	0.78082	1.86814	14.6513	0.000129344	0.001877	CFAP43
ENSG00000184908	0.779743	-0.723694	12.17	0.000485646	0.00500396	CLCNKB
ENSG00000164920	0.777977	1.26595	11.9979	0.00053261	0.00536367	OSR2
ENSG00000185561	0.777252	2.26269	30.2305	3.84e-08	3.84e-06	TLCD2
ENSG00000169064	0.776809	1.03138	7.87325	0.00501715	0.0271211	ZBBX
ENSG00000144152	0.773527	4.14137	16.7268	4.32e-05	0.00085847	FBLN7
ENSG00000142552	0.773464	4.56351	18.4521	1.74e-05	0.000442203	RCN3
ENSG00000272549	0.772457	-0.420508	14.6131	0.000131991	0.00190313	LINC02538
ENSG00000165923	0.772253	1.23123	19.4372	1.04e-05	0.000294515	AGBL2
ENSG00000158270	0.771496	5.29717	14.5895	0.000133656	0.0019222	COLEC12
ENSG00000153064	0.771306	0.984118	12.0756	0.000510866	0.00520186	BANK1
ENSG00000025423	0.770002	2.89233	15.4254	8.58e-05	0.00139085	HSD17B6
ENSG00000104327	0.768041	1.87991	8.46173	0.00362696	0.0215201	CALB1
ENSG00000269119	0.767146	-1.08775	7.57527	0.00591746	0.0303954	HNRNPA1P52
ENSG00000197385	0.767069	-1.03342	18.3174	1.87e-05	0.00046404	ZNF860
ENSG00000196167	0.766859	1.52254	15.9256	6.59e-05	0.00115233	COLCA1
ENSG00000176857	0.766493	-0.454881	22.9344	1.68e-06	7.42e-05	GJA1P1
ENSG00000188039	0.765172	3.37079	13.5954	0.000226744	0.00283657	NWD1
ENSG00000178965	0.764855	3.07579	10.7845	0.00102354	0.00859691	ERICH3
ENSG00000128849	0.764506	4.95489	32.2353	1.37e-08	1.69e-06	CGNL1
ENSG00000168398	0.764441	3.07725	10.7807	0.00102563	0.00859823	BDKRB2
ENSG00000106538	0.763074	6.10795	10.0314	0.00153898	0.0115391	RARRES2
ENSG00000197646	0.762507	2.93195	17.3441	3.12e-05	0.000676464	PDCD1LG2
ENSG00000156218	0.762276	1.18255	16.0939	6.03e-05	0.00107946	ADAMTSL3
ENSG00000169871	0.760908	6.10942	39.7165	2.94e-10	7.68e-08	TRIM56
ENSG00000116183	0.760502	2.23964	14.7477	0.000122897	0.00181417	PAPPA2
ENSG00000175832	0.76004	4.657	13.7962	0.000203745	0.00263079	ETV4
ENSG00000278959	0.757828	-1.00691	12.2936	0.000454511	0.00476167	AC006378.2
ENSG00000110723	0.756894	1.86009	13.1942	0.000280814	0.0033244	EXPH5
ENSG00000172572	0.754813	3.3324	28.1989	1.09e-07	8.99e-06	PDE3A
ENSG00000011105	0.754457	5.46982	31.1717	2.36e-08	2.65e-06	TSPAN9
ENSG00000167646	0.754153	1.26064	11.8237	0.000584817	0.0057162	DNAAF3
ENSG00000187123	0.753949	3.98285	28.0776	1.17e-07	9.36e-06	LYPD6
ENSG00000114805	0.753931	2.47123	19.465	1.02e-05	0.000291359	PLCH1
ENSG00000160188	0.753843	3.55355	9.99722	0.00156777	0.0116729	RSPH1
ENSG00000253537	0.753217	1.35142	7.21199	0.0072418	0.034895	PCDHGA7
ENSG00000186197	0.752998	0.512276	14.9911	0.000108021	0.00164391	EDARADD
ENSG00000277287	0.752698	-0.770969	14.2683	0.000158511	0.00218725	AL109976.1
ENSG00000175518	0.75253	-0.511254	16.576	4.67e-05	0.000908625	UBQLNL
ENSG00000184347	0.751686	2.86863	11.5287	0.000685304	0.00643882	SLIT3
ENSG00000186973	0.751329	1.78653	4.85069	0.0276351	0.090493	FAM183A
ENSG00000224525	0.751104	0.123268	8.4944	0.00356241	0.0212432	AL591686.1
ENSG00000267480	0.751032	-1.9156	21.219	4.1e-06	0.000144212	AP001542.3
ENSG00000111424	0.750733	1.99548	10.5165	0.00118313	0.00954182	VDR
ENSG00000140459	0.750573	0.560463	9.19295	0.00242949	0.0160203	CYP11A1
ENSG00000171798	0.748477	4.41461	16.9712	3.8e-05	0.000779572	KNDC1
ENSG00000267909	0.747914	-0.283174	8.81451	0.00298845	0.0186616	CCDC177
ENSG00000184313	0.747575	-0.293814	14.1831	0.000165857	0.00226647	MROH7
ENSG00000165929	0.747519	3.19595	11.6	0.000659501	0.00625914	TC2N
ENSG00000168140	0.745695	4.84732	20.6608	5.48e-06	0.000178732	VASN
ENSG00000255521	0.745232	-0.209555	14.1609	0.000167821	0.00228775	AL356215.1
ENSG00000165091	0.745178	-0.251902	18.432	1.76e-05	0.000445004	TMC1
ENSG00000162391	0.744183	-1.03301	25.2608	5.01e-07	2.9e-05	FAM151A
ENSG00000137098	0.743531	2.48298	14.8425	0.000116871	0.00175135	SPAG8
ENSG00000111834	0.743276	2.4905	9.7166	0.0018261	0.0130603	RSPH4A
ENSG00000106034	0.743095	3.18694	20.6198	5.6e-06	0.000182069	CPED1
ENSG00000115641	0.742621	3.89852	13.3146	0.000263344	0.0031795	FHL2
ENSG00000184669	0.742369	0.218601	13.7797	0.000205544	0.0026425	OR7E14P
ENSG00000268941	0.740131	-0.0598502	10.4442	0.00123033	0.00982383	LINC01711
ENSG00000113083	0.739873	5.88021	10.8827	0.000970653	0.00829833	LOX
ENSG00000119915	0.739725	-1.9785	12.9619	0.000317902	0.00364081	ELOVL3
ENSG00000130768	0.73953	-0.262764	11.8135	0.000588012	0.00574052	SMPDL3B
ENSG00000100767	0.738939	4.34766	16.3921	5.15e-05	0.000969366	PAPLN
ENSG00000163673	0.738838	0.0899607	10.8644	0.000980317	0.00835871	DCLK3
ENSG00000214688	0.738756	1.96085	6.02442	0.0141092	0.0562394	C10ORF105
ENSG00000134107	0.738221	6.79197	29.0433	7.08e-08	6.17e-06	BHLHE40
ENSG00000186529	0.738074	1.92267	6.26107	0.0123419	0.0512191	CYP4F3
ENSG00000154263	0.7375	-0.0885221	10.8145	0.00100706	0.00850613	ABCA10
ENSG00000185610	0.735699	3.74419	10.5954	0.00113367	0.00925702	DBX2
ENSG00000147883	0.735163	4.43778	5.89733	0.0151638	0.0589289	CDKN2B
ENSG00000185055	0.734954	1.07125	11.6465	0.000643249	0.00615162	EFCAB10
ENSG00000105131	0.733963	-0.0388262	14.308	0.000155205	0.00215362	EPHX3
ENSG00000136449	0.733691	1.52393	15.1851	9.75e-05	0.00152355	MYCBPAP
ENSG00000182256	0.733663	0.260569	4.97381	0.0257339	0.0863541	GABRG3
ENSG00000139800	0.732975	2.49428	14.2259	0.000162123	0.00222502	ZIC5
ENSG00000233198	0.731773	-0.457139	10.986	0.000918044	0.00794568	RNF224
ENSG00000177045	0.73124	2.69678	22.8755	1.73e-06	7.53e-05	SIX5
ENSG00000105974	0.731101	6.91138	13.7197	0.000212218	0.00270142	CAV1
ENSG00000272068	0.730875	0.973226	24.9613	5.85e-07	3.28e-05	AL365181.2
ENSG00000249307	0.730868	4.16456	6.01766	0.0141634	0.0564055	LINC01088
ENSG00000205413	0.730356	4.91727	20.5948	5.68e-06	0.0001842	SAMD9
ENSG00000108846	0.729829	6.37057	9.73777	0.00180519	0.0129478	ABCC3
ENSG00000197444	0.728375	3.2355	11.3354	0.000760449	0.00694469	OGDHL
ENSG00000205978	0.728374	4.43555	19.2481	1.15e-05	0.000319133	NYNRIN
ENSG00000167216	0.727878	3.12409	35.9028	2.07e-09	3.67e-07	KATNAL2
ENSG00000180914	0.726701	4.5306	11.9693	0.00054085	0.00542369	OXTR
ENSG00000133110	0.726602	7.95979	4.33166	0.0374097	0.11233	POSTN
ENSG00000182950	0.726257	-1.33757	19.8791	8.25e-06	0.000246109	ODF3L1
ENSG00000154099	0.726021	2.04498	9.00324	0.00269501	0.0172998	DNAAF1
ENSG00000148344	0.725949	2.678	8.77286	0.00305746	0.0189924	PTGES
ENSG00000171551	0.724028	1.63983	3.42846	0.0640818	0.164093	ECEL1
ENSG00000197769	0.723424	1.82527	11.5401	0.000681104	0.00640739	MAP1LC3C
ENSG00000234215	0.722904	-1.47616	16.378	5.19e-05	0.000974959	AC006012.1
ENSG00000196460	0.722887	-0.161525	7.17652	0.00738638	0.0354096	RFX8
ENSG00000198569	0.721458	-0.765909	11.4276	0.000723598	0.00670341	SLC34A3
ENSG00000164294	0.72139	4.47236	15.7347	7.29e-05	0.00124274	GPX8
ENSG00000164746	0.720158	2.58847	5.10323	0.0238813	0.0819279	C7ORF57
ENSG00000125384	0.720146	-0.531184	8.69365	0.0031932	0.0195653	PTGER2
ENSG00000109944	0.720107	2.39083	16.3352	5.31e-05	0.000987062	C11ORF63
ENSG00000213025	0.720016	1.45368	6.73776	0.00943928	0.04216	COX20P1
ENSG00000175356	0.719919	5.32094	9.15338	0.00248259	0.0162685	SCUBE2
ENSG00000074410	0.719386	6.71612	11.5982	0.000660148	0.00626084	CA12
ENSG00000237232	0.717909	-0.951375	11.0743	0.00087532	0.0076938	ZNF295-AS1
ENSG00000138798	0.717848	2.20208	17.5584	2.79e-05	0.00061688	EGF
ENSG00000165309	0.717816	1.58808	3.47006	0.0624892	0.161328	ARMC3
ENSG00000184608	0.717321	-0.371413	6.32544	0.0119018	0.0498708	FAM167A-AS1
ENSG00000126259	0.717215	1.90182	14.5305	0.000137912	0.00196456	KIRREL2
ENSG00000119703	0.71687	1.89824	22.1218	2.56e-06	0.000100625	ZC2HC1C
ENSG00000224184	0.716423	0.137175	8.92329	0.00281556	0.0178158	MIR3681HG
ENSG00000152760	0.715789	3.64081	6.44589	0.0111209	0.0473486	TCTEX1D1
ENSG00000102359	0.715534	5.31035	10.717	0.00106157	0.00880129	SRPX2
ENSG00000081853	0.715283	1.72929	12.3206	0.000447993	0.00471315	PCDHGA2
ENSG00000000971	0.715183	5.45947	13.0751	0.000299241	0.00348393	CFH
ENSG00000039139	0.714517	2.0598	15.1865	9.74e-05	0.00152351	DNAH5
ENSG00000148702	0.712709	0.20554	6.15024	0.0131394	0.0535893	HABP2
ENSG00000152076	0.712287	3.1818	21.2308	4.07e-06	0.000143778	CCDC74B
ENSG00000135842	0.712209	5.74444	19.1071	1.24e-05	0.000337347	FAM129A
ENSG00000186399	0.711647	-1.26665	20.3129	6.58e-06	0.000204854	GOLGA8R
ENSG00000270001	0.711625	1.52189	12.9319	0.000323032	0.0036827	AL121894.2
ENSG00000111837	0.711357	0.96449	14.0011	0.000182708	0.00244331	MAK
ENSG00000275993	0.711237	2.07716	12.6714	0.000371294	0.00406796	CU639417.2
ENSG00000118997	0.711003	2.6837	15.9351	6.56e-05	0.0011481	DNAH7
ENSG00000128262	0.710072	2.29071	10.124	0.00146348	0.0111195	POM121L9P
ENSG00000144857	0.709444	5.515	30.2099	3.88e-08	3.84e-06	BOC
ENSG00000223947	0.708788	-0.636445	10.9313	0.000945539	0.00812376	AC016738.1
ENSG00000139899	0.708558	1.39473	22.1436	2.53e-06	9.98e-05	CBLN3
ENSG00000183914	0.707669	1.06075	5.66386	0.017318	0.0647064	DNAH2
ENSG00000186710	0.70693	1.41852	5.61191	0.0178388	0.0662329	CFAP73
ENSG00000091536	0.706623	0.528201	16.354	5.25e-05	0.000981636	MYO15A
ENSG00000115232	0.705926	3.63026	17.1636	3.43e-05	0.000726336	ITGA4
ENSG00000215912	0.70588	1.19979	14.2596	0.000159249	0.00219484	TTC34
ENSG00000145777	0.705469	0.414807	7.77363	0.00530145	0.0282238	TSLP
ENSG00000229267	0.705026	-0.929235	20.8951	4.85e-06	0.000164341	AC016708.1
ENSG00000137198	0.704615	5.06744	13.9917	0.000183622	0.00244681	GMPR
ENSG00000112333	0.702209	4.57411	16.8441	4.06e-05	0.000818517	NR2E1
ENSG00000043355	0.700972	3.85364	14.9786	0.000108737	0.00165258	ZIC2
ENSG00000197410	0.700533	2.3345	11.0177	0.000902483	0.00785282	DCHS2
ENSG00000085741	0.70024	-0.706112	9.65685	0.00188647	0.0133645	WNT11
ENSG00000262583	0.698606	-0.672703	25.2062	5.15e-07	2.96e-05	AC009163.5
ENSG00000101400	0.697487	6.32953	22.9083	1.7e-06	7.47e-05	SNTA1
ENSG00000174498	0.695797	3.66201	11.4417	0.000718149	0.00667762	IGDCC3
ENSG00000184985	0.695309	4.05107	19.393	1.06e-05	0.000300648	SORCS2
ENSG00000122574	0.695152	4.5943	15.1179	0.000100999	0.00156243	WIPF3
ENSG00000147606	0.69444	1.21208	7.71043	0.00549026	0.028867	SLC26A7
ENSG00000189056	0.693989	2.10192	6.58452	0.0102869	0.0446945	RELN
ENSG00000173013	0.693344	2.07057	22.1605	2.51e-06	9.93e-05	CCDC96
ENSG00000164171	0.692984	4.70863	20.8339	5.01e-06	0.000169163	ITGA2
ENSG00000072840	0.692176	3.93371	19.492	1.01e-05	0.000289101	EVC
ENSG00000102837	0.692016	-0.33681	9.34358	0.00223768	0.0150946	OLFM4
ENSG00000138080	0.691717	6.66581	14.7474	0.000122918	0.00181417	EMILIN1
ENSG00000235180	0.691227	-0.352166	13.2698	0.000269721	0.00323009	LINC00601
ENSG00000269896	0.690829	1.96907	26.7851	2.27e-07	1.57e-05	AL513477.1
ENSG00000258910	0.690209	0.0323885	7.50845	0.006141	0.0310613	LINC01956
ENSG00000258399	0.689825	-0.480868	7.13277	0.00756878	0.0360295	AL117190.1
ENSG00000132321	0.689289	2.81095	7.60011	0.00583646	0.0300986	IQCA1
ENSG00000152661	0.689037	9.13163	15.3861	8.76e-05	0.00141295	GJA1
ENSG00000269113	0.688628	0.309776	7.7689	0.00531533	0.0282576	TRABD2B
ENSG00000044524	0.686972	4.16761	8.78666	0.00303441	0.0188909	EPHA3
ENSG00000120217	0.686696	3.01283	11.3706	0.00074616	0.00685595	CD274
ENSG00000175505	0.68642	3.39695	12.622	0.000381224	0.00415449	CLCF1
ENSG00000267568	0.685875	-0.336076	9.49068	0.00206519	0.0142448	AC016168.2
ENSG00000264345	0.684195	-0.550973	8.09981	0.00442699	0.0249065	LINC01894
ENSG00000041982	0.68413	9.44665	21.1835	4.17e-06	0.000145989	TNC
ENSG00000223561	0.684028	1.05269	10.7432	0.00104663	0.00871598	AC005165.1
ENSG00000206113	0.683891	-0.00539565	7.88111	0.00499537	0.0270554	CFAP99
ENSG00000215018	0.683692	4.81097	6.54624	0.0105106	0.045367	COL28A1
ENSG00000154188	0.682571	3.97065	10.8485	0.000988742	0.00839237	ANGPT1
ENSG00000245651	0.682158	1.17585	3.14061	0.0763654	0.186098	AC083805.1
ENSG00000278962	0.681684	1.90023	13.1389	0.000289221	0.00339001	AC092645.1
ENSG00000115257	0.68136	2.39137	22.258	2.38e-06	9.51e-05	PCSK4
ENSG00000238178	0.681078	-1.62527	14.4208	0.00014618	0.00205501	AC078993.1
ENSG00000175287	0.680613	4.21022	11.9115	0.000557881	0.00554014	PHYHD1
ENSG00000126368	0.680458	4.79243	26.0413	3.34e-07	2.11e-05	NR1D1
ENSG00000112419	0.679595	3.44546	32.3268	1.3e-08	1.63e-06	PHACTR2
ENSG00000083067	0.679382	3.09985	10.8687	0.000978022	0.00834953	TRPM3
ENSG00000147394	0.679372	3.70806	17.9982	2.21e-05	0.00052188	ZNF185
ENSG00000134363	0.679342	2.95473	6.38459	0.0115115	0.0485795	FST
ENSG00000057019	0.678851	5.92193	17.7265	2.55e-05	0.00058182	DCBLD2
ENSG00000019549	0.677866	3.89672	10.0705	0.00150666	0.0113439	SNAI2
ENSG00000172497	0.677842	-1.13053	9.41943	0.00214698	0.0146339	ACOT12
ENSG00000155760	0.677345	5.80911	18.1425	2.05e-05	0.000494685	FZD7
ENSG00000145824	0.677209	6.8083	5.96323	0.0146072	0.0575715	CXCL14
ENSG00000007174	0.677093	4.84052	15.76	7.19e-05	0.00122904	DNAH9
ENSG00000172828	0.676696	1.39369	13.5661	0.000230307	0.00286067	CES3
ENSG00000143184	0.676528	-1.9825	7.87947	0.00499991	0.0270604	XCL1
ENSG00000086062	0.675875	5.40478	19.2039	1.17e-05	0.000323815	B4GALT1
ENSG00000177425	0.675783	3.50693	14.0409	0.000178879	0.00240587	PAWR
ENSG00000142621	0.675631	1.69541	16.1305	5.91e-05	0.0010622	FHAD1
ENSG00000169231	0.67516	5.28813	26.3888	2.79e-07	1.84e-05	THBS3
ENSG00000166689	0.67513	3.96925	20.2515	6.79e-06	0.0002095	PLEKHA7
ENSG00000235884	0.674589	0.838349	6.0154	0.0141816	0.0564578	LINC00941
ENSG00000150630	0.674581	1.20252	12.6969	0.00036626	0.0040226	VEGFC
ENSG00000253161	0.67379	0.109603	6.07047	0.013746	0.0553111	LINC01605
ENSG00000153976	0.673758	1.38012	5.88474	0.0152726	0.0592084	HS3ST3A1
ENSG00000120332	0.673745	1.47097	13.6771	0.000217084	0.0027456	TNN
ENSG00000187715	0.671849	1.63409	7.67849	0.00558829	0.029198	KBTBD12
ENSG00000119943	0.671571	2.3784	15.0391	0.000105305	0.00161241	PYROXD2
ENSG00000251301	0.670512	-1.52305	8.01276	0.00464488	0.0256989	LINC02384
ENSG00000089847	0.670207	2.69211	16.3326	5.31e-05	0.000987062	ANKRD24
ENSG00000149090	0.670003	5.62979	17.603	2.72e-05	0.000606746	PAMR1
ENSG00000203709	0.669929	2.20837	13.1794	0.000283041	0.0033411	C1ORF132
ENSG00000277734	0.669795	2.39881	12.0031	0.000531125	0.00535962	TRAC
ENSG00000172575	0.669607	3.993	15.7013	7.42e-05	0.00125632	RASGRP1
ENSG00000280285	0.669224	-0.631844	8.86371	0.00290896	0.0182871	AC108215.1
ENSG00000042062	0.668896	3.52641	12.8215	0.000342653	0.00383257	RIPOR3
ENSG00000175920	0.667984	0.561515	15.2343	9.5e-05	0.00149684	DOK7
ENSG00000174791	0.66769	4.34571	16.2359	5.59e-05	0.00102219	RIN1
ENSG00000233608	0.66739	0.616079	5.41504	0.019964	0.0717907	TWIST2
ENSG00000154319	0.667379	5.45699	11.8811	0.000567052	0.00560646	FAM167A
ENSG00000253958	0.667376	1.42918	10.3898	0.00126711	0.0100498	CLDN23
ENSG00000005884	0.667302	6.94645	10.3436	0.00129922	0.0102147	ITGA3
ENSG00000069020	0.666932	4.58621	45.0933	1.88e-11	7.41e-09	MAST4
ENSG00000170962	0.66683	4.14062	9.63438	0.00190968	0.0134654	PDGFD
ENSG00000164741	0.666801	5.72155	20.7413	5.26e-06	0.000174525	DLC1
ENSG00000250538	0.66631	0.977164	4.09761	0.0429439	0.124396	AC104407.1
ENSG00000223612	0.666205	2.33611	6.99241	0.00818561	0.0381041	AC241585.1
ENSG00000249755	0.666172	-1.42366	19.6651	9.23e-06	0.000269278	AC083829.1
ENSG00000063127	0.666037	0.669452	13.7267	0.000211429	0.00269443	SLC6A16
ENSG00000005421	0.665714	-1.5848	9.98566	0.00157764	0.0117192	PON1
ENSG00000124813	0.664689	2.98728	14.2104	0.000163465	0.00223788	RUNX2
ENSG00000184378	0.663979	-0.37091	8.42831	0.00369424	0.0217608	ACTRT3
ENSG00000164949	0.663237	5.32603	20.0536	7.53e-06	0.000227354	GEM
ENSG00000241158	0.662266	-0.696044	12.1387	0.000493859	0.00506076	ADAMTS9-AS1
ENSG00000182742	0.662084	2.59288	4.27158	0.0387549	0.11523	HOXB4
ENSG00000164841	0.661981	0.874413	9.12768	0.00251771	0.0164433	TMEM74
ENSG00000106823	0.661413	5.12527	18.1291	2.06e-05	0.000496764	ECM2
ENSG00000179761	0.661407	6.01447	12.9068	0.000327391	0.00371007	PIPOX
ENSG00000144908	0.661138	7.0653	11.9851	0.000536271	0.00538257	ALDH1L1
ENSG00000206538	0.660293	0.637336	9.63666	0.00190731	0.0134571	VGLL3
ENSG00000164309	0.658845	3.89447	13.1486	0.000287738	0.00337616	CMYA5
ENSG00000234869	0.65852	-0.449815	7.72031	0.00546029	0.0287722	AL021392.1
ENSG00000262874	0.65847	-0.742413	9.15132	0.00248539	0.0162795	C19ORF84
ENSG00000115363	0.658189	1.89883	5.76874	0.0163137	0.0619524	EVA1A
ENSG00000182329	0.658049	0.039434	6.05505	0.0138666	0.0556073	KIAA2012
ENSG00000156381	0.657951	4.42106	34.1867	5.01e-09	7.31e-07	ANKRD9
ENSG00000204219	0.657619	3.9891	12.7345	0.000358978	0.00396197	TCEA3
ENSG00000130508	0.657429	6.67061	13.1666	0.000284988	0.00335438	PXDN
ENSG00000114204	0.657401	0.119608	10.183	0.00141744	0.0108554	SERPINI2
ENSG00000185215	0.656923	5.75591	11.7415	0.00061121	0.00590294	TNFAIP2
ENSG00000145623	0.656682	6.39786	16.1775	5.77e-05	0.00104368	OSMR
ENSG00000225684	0.656321	0.477109	5.67209	0.0172369	0.064457	FAM225B
ENSG00000164484	0.655747	2.17626	5.13929	0.0233902	0.0806802	TMEM200A
ENSG00000181656	0.655305	2.2275	6.55465	0.0104611	0.045224	GPR88
ENSG00000164440	0.655281	3.41777	12.4854	0.000410139	0.00439089	TXLNB
ENSG00000171811	0.655225	1.97773	16.7857	4.18e-05	0.000839693	CFAP46
ENSG00000079385	0.655009	0.662943	8.74764	0.00310003	0.0191827	CEACAM1
ENSG00000177469	0.654744	7.68475	20.7425	5.25e-06	0.000174525	CAVIN1
ENSG00000198848	0.65434	1.35391	4.60915	0.0318017	0.100198	CES1
ENSG00000137561	0.654298	0.43544	11.4142	0.000728846	0.00673815	TTPA
ENSG00000236790	0.65423	0.399333	9.5209	0.00203145	0.0140884	LINC00299
ENSG00000115593	0.653756	-1.30307	7.41161	0.00648042	0.0322751	SMYD1
ENSG00000049540	0.653505	7.70707	17.905	2.32e-05	0.000543499	ELN
ENSG00000160963	0.653365	2.26679	4.0666	0.0437391	0.125889	COL26A1
ENSG00000124942	0.652511	7.62927	20.737	5.27e-06	0.000174525	AHNAK
ENSG00000203722	0.652326	-0.99018	15.4914	8.29e-05	0.00136276	RAET1G
ENSG00000258457	0.652184	-0.453372	23.0213	1.6e-06	7.16e-05	AL132780.2
ENSG00000165807	0.651976	1.00875	12.1637	0.000487278	0.00501388	PPP1R36
ENSG00000120549	0.649762	3.7615	19.1751	1.19e-05	0.000327937	KIAA1217
ENSG00000270607	0.649758	3.26085	13.0586	0.000301893	0.00350024	AC009549.1
ENSG00000236756	0.649303	-1.5736	11.0805	0.000872386	0.00768308	DNAJC9-AS1
ENSG00000173801	0.649202	5.04469	25.2599	5.01e-07	2.9e-05	JUP
ENSG00000105989	0.648767	0.423328	3.83778	0.0501098	0.13874	WNT2
ENSG00000133466	0.648339	4.75345	18.8597	1.41e-05	0.000374389	C1QTNF6
ENSG00000104369	0.647879	2.13427	8.05501	0.00453779	0.02528	JPH1
ENSG00000279713	0.647487	0.23385	16.3415	5.29e-05	0.000985664	AC080038.3
ENSG00000226887	0.647462	0.459225	8.99264	0.00271069	0.0173511	ERVMER34-1
ENSG00000279965	0.647461	0.319798	15.8819	6.74e-05	0.00117016	AL390755.1
ENSG00000155897	0.64717	5.1745	11.9338	0.000551242	0.00549118	ADCY8
ENSG00000165171	0.646499	1.00292	13.2809	0.000268128	0.00321826	METTL27
ENSG00000150281	0.646107	2.88732	29.0007	7.24e-08	6.28e-06	CTF1
ENSG00000144452	0.64566	0.0813638	14.5922	0.000133467	0.00192072	ABCA12
ENSG00000205929	0.645119	5.5403	11.2845	0.000781563	0.00708609	C21ORF62
ENSG00000203799	0.644523	-0.6824	8.15422	0.00429611	0.0243284	CCDC162P
ENSG00000137809	0.644221	3.2958	17.0388	3.66e-05	0.000761349	ITGA11
ENSG00000137691	0.643992	2.26319	6.90624	0.00858953	0.0394053	C11ORF70
ENSG00000145244	0.643049	-0.658138	15.9215	6.6e-05	0.00115236	CORIN
ENSG00000270482	0.642867	-0.802936	11.0004	0.000910929	0.00790186	AC026367.1
ENSG00000267056	0.642742	-0.354346	10.061	0.00151437	0.0113884	AC005336.1
ENSG00000138061	0.642708	4.7181	5.85655	0.0155191	0.0599368	CYP1B1
ENSG00000277459	0.642105	-1.34118	11.8004	0.000592184	0.00577123	AP001527.2
ENSG00000225938	0.6421	-0.792651	16.3281	5.33e-05	0.00098857	AL109741.1
ENSG00000148204	0.64078	5.92733	10.1335	0.00145595	0.0110787	CRB2
ENSG00000260401	0.640549	-0.378566	9.20812	0.00240944	0.0159317	AP002761.4
ENSG00000141485	0.63972	1.72978	4.48389	0.0342158	0.105398	SLC13A5
ENSG00000162576	0.638858	6.14305	17.8693	2.37e-05	0.000549453	MXRA8
ENSG00000186810	0.638609	-0.633471	6.67713	0.00976577	0.0431047	CXCR3
ENSG00000092969	0.638541	5.94242	15.1663	9.84e-05	0.00153345	TGFB2
ENSG00000170703	0.638409	0.359565	5.94295	0.0147762	0.0579772	TTLL6
ENSG00000266588	0.638213	-1.87648	10.0487	0.00152457	0.0114498	AC006441.4
ENSG00000164023	0.63743	2.55448	19.4471	1.03e-05	0.000293352	SGMS2
ENSG00000091262	0.636344	1.2287	22.5409	2.06e-06	8.53e-05	ABCC6
ENSG00000214381	0.635752	0.104355	5.75538	0.0164383	0.0623098	LINC00488
ENSG00000121236	0.635533	1.89991	16.6549	4.48e-05	0.000880748	TRIM6
ENSG00000069431	0.635372	3.72201	15.1675	9.84e-05	0.00153345	ABCC9
ENSG00000130518	0.634919	2.22492	13.7916	0.00020425	0.00263428	KIAA1683
ENSG00000203867	0.6346	0.866319	17.2565	3.27e-05	0.00070092	RBM20
ENSG00000106624	0.633557	9.04874	12.6497	0.000375628	0.00410744	AEBP1
ENSG00000170959	0.632574	0.411422	10.1597	0.00143547	0.0109562	DCDC1
ENSG00000117425	0.632516	3.70836	24.632	6.94e-07	3.74e-05	PTCH2
ENSG00000183831	0.632442	2.18801	11.5516	0.000676926	0.00637928	ANKRD45
ENSG00000171940	0.63235	4.86393	32.4188	1.24e-08	1.59e-06	ZNF217
ENSG00000147041	0.632214	2.04858	7.82443	0.00515448	0.0276508	SYTL5
ENSG00000254211	0.632086	-0.190901	5.90814	0.015071	0.0587001	LINC01485
ENSG00000111335	0.632071	5.6254	9.37139	0.00220398	0.014932	OAS2
ENSG00000152104	0.631852	4.82893	28.2617	1.06e-07	8.76e-06	PTPN14
ENSG00000151332	0.630712	4.80156	16.3764	5.19e-05	0.000974969	MBIP
ENSG00000182397	0.630536	-0.668428	6.64338	0.00995251	0.0436548	DNM1P46
ENSG00000118004	0.630267	1.63213	5.12541	0.023578	0.0811291	COLEC11
ENSG00000061337	0.630043	6.08203	11.4664	0.000708656	0.00661129	LZTS1
ENSG00000120278	0.6295	5.28516	26.4402	2.72e-07	1.8e-05	PLEKHG1
ENSG00000214595	0.628095	3.42539	27.8978	1.28e-07	1.02e-05	EML6
ENSG00000226207	0.628047	-1.4573	14.4692	0.000142472	0.00201169	AL080316.1
ENSG00000180440	0.627404	0.266636	3.82936	0.050362	0.139114	SERTM1
ENSG00000225174	0.626963	1.05243	5.94102	0.0147925	0.0579968	OSTM1-AS1
ENSG00000272701	0.626642	1.64583	13.5639	0.00023058	0.00286069	AC007938.4
ENSG00000132000	0.626198	2.71847	6.23935	0.0124943	0.0516605	PODNL1
ENSG00000224594	0.626186	-1.71715	11.2821	0.000782576	0.0070892	AC041040.1
ENSG00000162390	0.625922	2.64818	20.1549	7.14e-06	0.000217614	ACOT11
ENSG00000176692	0.625616	0.679391	10.7524	0.00104144	0.00868885	FOXC2
ENSG00000140832	0.624929	2.1215	6.2821	0.0121963	0.0508022	MARVELD3
ENSG00000124466	0.624928	-0.163648	11.1732	0.000829875	0.00739555	LYPD3
ENSG00000130045	0.624887	-1.25048	6.43449	0.0111926	0.0475456	NXNL2
ENSG00000177409	0.624743	5.62622	15.6626	7.57e-05	0.00127557	SAMD9L
ENSG00000158113	0.623122	1.22573	11.3554	0.000752288	0.00688975	LRRC43
ENSG00000152137	0.62303	7.64054	5.81377	0.0159012	0.060952	HSPB8
ENSG00000188282	0.62277	-0.246497	7.76805	0.00531783	0.0282642	RUFY4
ENSG00000183833	0.622505	2.96971	14.6289	0.000130895	0.00189339	MAATS1
ENSG00000142733	0.622283	4.89665	26.5168	2.61e-07	1.74e-05	MAP3K6
ENSG00000136110	0.621571	1.3539	4.86331	0.0274336	0.0900874	CNMD
ENSG00000156049	0.620922	1.89049	14.9837	0.000108441	0.0016492	GNA14
ENSG00000163508	0.620453	-0.941767	7.43254	0.00640548	0.0320174	EOMES
ENSG00000232415	0.619741	-0.172108	11.2555	0.000793876	0.00716847	AC005056.1
ENSG00000257718	0.619702	-0.800199	6.30149	0.0120637	0.0504084	AC067735.1
ENSG00000127083	0.619271	0.536767	3.98675	0.0458594	0.13011	OMD
ENSG00000052126	0.618747	4.44313	14.1641	0.00016754	0.00228669	PLEKHA5
ENSG00000227827	0.618719	1.39352	4.64425	0.0311578	0.0988645	AC138969.2
ENSG00000158423	0.618707	2.67413	8.51186	0.0035284	0.0210739	RIBC1
ENSG00000111530	0.618674	7.42209	18.6926	1.54e-05	0.00039981	CAND1
ENSG00000102034	0.618388	3.71857	22.2754	2.36e-06	9.47e-05	ELF4
ENSG00000165092	0.61821	4.90805	10.0509	0.00152274	0.0114404	ALDH1A1
ENSG00000120093	0.617892	4.25174	5.37889	0.0203818	0.0729201	HOXB3
ENSG00000163297	0.617587	4.93262	25.6312	4.13e-07	2.52e-05	ANTXR2
ENSG00000261787	0.617579	-1.34962	8.08461	0.00446428	0.0250245	TCF24
ENSG00000103044	0.61707	2.64668	10.9915	0.000915298	0.00793136	HAS3
ENSG00000230454	0.616432	0.316626	12.275	0.00045907	0.00479604	U73166.1
ENSG00000175664	0.615786	2.19943	7.51474	0.00611962	0.030978	TEX26
ENSG00000235033	0.615638	1.91038	7.53956	0.00603587	0.0307508	AL590999.1
ENSG00000243364	0.615178	2.32263	25.1863	5.2e-07	2.99e-05	EFNA4
ENSG00000015133	0.614843	3.36188	18.6775	1.55e-05	0.000402056	CCDC88C
ENSG00000081803	0.614361	4.45216	11.6166	0.000653669	0.00621901	CADPS2
ENSG00000183773	0.614195	2.97259	5.48165	0.0192171	0.0698723	AIFM3
ENSG00000197261	0.613741	2.98889	4.81383	0.0282322	0.0919263	C6ORF141
ENSG00000199133	0.613389	-1.57243	10.4071	0.0012553	0.00997368	MIRLET7D
ENSG00000243323	0.61333	-0.127519	9.61536	0.00192956	0.0135673	PTPRVP
ENSG00000259207	0.612184	2.03294	12.1704	0.000485549	0.00500396	ITGB3
ENSG00000131435	0.61203	5.98267	6.77923	0.00922244	0.0414881	PDLIM4
ENSG00000152936	0.611094	-0.456478	5.96813	0.0145668	0.0574522	LMNTD1
ENSG00000135862	0.610853	7.58521	20.2838	6.68e-06	0.000207705	LAMC1
ENSG00000110195	0.610845	2.56268	6.46376	0.0110097	0.0469549	FOLR1
ENSG00000236675	0.610242	2.6015	25.326	4.84e-07	2.84e-05	MTX1P1
ENSG00000224743	0.610241	-1.19318	8.68669	0.00320543	0.0196083	TEX26-AS1
ENSG00000165124	0.610066	3.10629	8.95621	0.00276527	0.0176102	SVEP1
ENSG00000124225	0.610013	6.70336	22.5933	2e-06	8.43e-05	PMEPA1
ENSG00000253741	0.609052	0.430446	9.78417	0.0017602	0.012726	AC108002.1
ENSG00000227456	0.608902	-0.240249	8.24295	0.00409107	0.0234806	LINC00310
ENSG00000142700	0.60889	4.15313	5.57088	0.0182616	0.0674257	DMRTA2
ENSG00000225964	0.60889	-0.735258	5.69461	0.0170171	0.0639136	NRIR
ENSG00000184731	0.608471	3.13083	5.56689	0.0183033	0.0675154	FAM110C
ENSG00000046604	0.607658	2.64653	3.69428	0.0545993	0.146955	DSG2
ENSG00000142765	0.607629	0.387391	13.3739	0.000255145	0.00310718	SYTL1
ENSG00000101282	0.60762	0.345756	7.02195	0.00805167	0.0376677	RSPO4
ENSG00000135736	0.607556	3.06341	24.2805	8.33e-07	4.35e-05	CCDC102A
ENSG00000162522	0.607441	4.88442	24.1343	8.98e-07	4.63e-05	KIAA1522
ENSG00000172927	0.607394	-1.81876	6.7263	0.00950014	0.0423393	MYEOV
ENSG00000231064	0.606945	4.69778	16.4021	5.12e-05	0.000966302	AC234582.1
ENSG00000056558	0.606877	4.25997	17.775	2.49e-05	0.000571452	TRAF1
ENSG00000272760	0.606649	2.27862	21.0834	4.4e-06	0.000152635	AC093726.1
ENSG00000235897	0.606574	-1.1956	13.5231	0.00023564	0.00291543	TM4SF19-AS1
ENSG00000027644	0.606484	0.879326	4.93039	0.0263883	0.0878817	INSRR
ENSG00000232295	0.606052	-0.84544	15.5347	8.1e-05	0.0013378	AL589935.1
ENSG00000142871	0.605607	7.06757	8.30757	0.00394802	0.0228487	CYR61
ENSG00000132874	0.605512	-1.41351	7.02088	0.00805645	0.0376822	SLC14A2
ENSG00000124657	0.60505	-1.63395	6.99464	0.0081754	0.0380783	OR2B6
ENSG00000224848	0.604832	-0.709464	6.99152	0.0081897	0.0381152	AL589843.1
ENSG00000177374	0.604139	3.05549	12.1911	0.000480174	0.00496388	HIC1
ENSG00000163874	0.603365	2.77136	14.4842	0.000141339	0.00200324	ZC3H12A
ENSG00000143845	0.602929	5.14338	5.94703	0.0147421	0.0579305	ETNK2
ENSG00000277559	0.602795	-1.31083	7.2461	0.00710551	0.0344004	AC018553.1
ENSG00000135205	0.601837	3.6057	14.8704	0.000115158	0.00173494	CCDC146
ENSG00000135046	0.60172	8.52275	12.5779	0.000390343	0.00422824	ANXA1
ENSG00000254221	0.601309	2.63517	3.7555	0.052634	0.143381	PCDHGB1
ENSG00000163624	0.600329	2.78987	9.82838	0.0017184	0.0125006	CDS1
ENSG00000279821	0.600185	-0.0253729	9.11357	0.0025372	0.0165178	AC145098.2
ENSG00000140090	0.599176	3.0883	6.0072	0.0142476	0.0566007	SLC24A4
ENSG00000164344	0.597946	0.41641	11.22	0.000809195	0.00725437	KLKB1
ENSG00000129244	0.596743	9.40766	16.9726	3.79e-05	0.000779572	ATP1B2
ENSG00000157483	0.596735	5.28439	31.1955	2.33e-08	2.64e-06	MYO1E
ENSG00000183876	0.596727	3.45759	4.50621	0.0337719	0.104416	ARSI
ENSG00000179902	0.596612	2.68168	6.00936	0.0142302	0.0565612	C1ORF194
ENSG00000089472	0.596123	4.70393	10.0676	0.001509	0.0113556	HEPH
ENSG00000222009	0.595759	2.88353	17.4701	2.92e-05	0.000638	BTBD19
ENSG00000198003	0.595227	2.72297	25.093	5.46e-07	3.11e-05	CCDC151
ENSG00000188051	0.594606	2.67289	10.2022	0.00140277	0.0107729	TMEM221
ENSG00000157111	0.594449	-1.17688	6.52526	0.0106353	0.0457399	TMEM171
ENSG00000141639	0.594202	6.90028	11.2266	0.000806322	0.00724032	MAPK4
ENSG00000182492	0.593399	8.46191	18.1291	2.06e-05	0.000496764	BGN
ENSG00000102962	0.593206	-0.690844	8.5572	0.00344159	0.0206541	CCL22
ENSG00000232480	0.59289	1.33731	13.6744	0.000217393	0.0027471	TGFB2-AS1
ENSG00000176933	0.592384	-0.0952218	13.7083	0.000213509	0.00271584	TOB2P1
ENSG00000185499	0.591772	3.93787	15.6295	7.7e-05	0.00128839	MUC1
ENSG00000151812	0.591556	-0.808367	3.89266	0.0484975	0.135501	SLC35F4
ENSG00000183196	0.590471	5.52165	14.6185	0.000131618	0.00189897	CHST6
ENSG00000162591	0.590442	3.02484	5.67692	0.0171895	0.064344	MEGF6
ENSG00000237172	0.590398	4.78308	30.2197	3.86e-08	3.84e-06	B3GNT9
ENSG00000054392	0.58993	2.7803	18.4055	1.79e-05	0.000448968	HHAT
ENSG00000115507	0.589264	3.3573	4.83874	0.0278273	0.0908972	OTX1
ENSG00000128918	0.589225	2.05829	9.19653	0.00242475	0.0159941	ALDH1A2
ENSG00000134184	0.58892	4.5601	2.59225	0.107388	0.23695	GSTM1
ENSG00000260918	0.58832	3.66398	6.23265	0.0125416	0.0517897	AC107398.3
ENSG00000227117	0.586632	-0.502417	6.0833	0.0136466	0.0550489	HORMAD2-AS1
ENSG00000246022	0.586086	3.30739	6.56902	0.0103769	0.0449639	ALDH1L1-AS2
ENSG00000163814	0.585216	3.75952	9.3191	0.00226777	0.0152129	CDCP1
ENSG00000205362	0.585208	0.324582	6.37857	0.0115507	0.0486808	MT1A
ENSG00000188596	0.585002	1.93844	9.65778	0.00188551	0.0133645	CFAP54
ENSG00000145147	0.584912	3.01686	5.822	0.0158269	0.0607292	SLIT2
ENSG00000124782	0.584784	4.26767	37.4509	9.37e-10	2.08e-07	RREB1
ENSG00000205403	0.584757	5.99239	9.8301	0.00171679	0.0124935	CFI
ENSG00000126010	0.584347	-1.21141	10.9065	0.000958271	0.0082112	GRPR
ENSG00000168303	0.584268	5.25809	13.7644	0.000207227	0.00265744	MPLKIP
ENSG00000251359	0.58415	-1.67268	16.7219	4.33e-05	0.000858657	WWC2-AS2
ENSG00000198650	0.584031	-0.709757	4.94796	0.0261215	0.0872385	TAT
ENSG00000042832	0.583105	0.882704	8.75386	0.00308948	0.0191384	TG
ENSG00000070882	0.582038	5.51419	21.5336	3.48e-06	0.000127786	OSBPL3
ENSG00000158050	0.582004	2.28107	4.7782	0.0288223	0.0934016	DUSP2
ENSG00000213073	0.581965	-0.0345804	9.45475	0.00210603	0.0144467	AL353625.1
ENSG00000177706	0.581893	7.83942	13.1108	0.000293591	0.00342873	FAM20C
ENSG00000188153	0.581199	5.05463	12.2063	0.000476276	0.00493453	COL4A5
ENSG00000229743	0.581066	1.41086	13.2084	0.000278704	0.00330681	LINC01159
ENSG00000278709	0.581046	0.589138	14.7299	0.00012406	0.00182504	NKILA
ENSG00000253671	0.580805	-0.83871	7.18204	0.0073637	0.0353235	AC027117.1
ENSG00000272221	0.580764	-0.457108	11.6399	0.000645523	0.00616811	AL645933.2
ENSG00000135218	0.580401	3.70189	4.68314	0.0304601	0.0973485	CD36
ENSG00000125740	0.579946	4.82134	3.44867	0.0633026	0.16282	FOSB
ENSG00000077782	0.579706	7.13976	20.213	6.93e-06	0.000213114	FGFR1
ENSG00000169439	0.579578	6.62357	14.4234	0.000145975	0.00205341	SDC2
ENSG00000119699	0.579519	5.52903	18.3753	1.81e-05	0.000453851	TGFB3
ENSG00000249626	0.579176	0.34466	12.4236	0.000423938	0.00451925	AC024560.2
ENSG00000115423	0.578916	1.37037	5.94038	0.0147978	0.0580077	DNAH6
ENSG00000076555	0.578832	4.20818	25.8704	3.65e-07	2.25e-05	ACACB
ENSG00000102362	0.578408	5.50452	18.8665	1.4e-05	0.000373613	SYTL4
ENSG00000092850	0.578321	1.9589	10.1485	0.00144418	0.0110003	TEKT2
ENSG00000138696	0.577978	4.94627	17.2157	3.34e-05	0.000712084	BMPR1B
ENSG00000144802	0.577908	4.21767	8.98572	0.00272098	0.0173922	NFKBIZ
ENSG00000178401	0.577789	3.16759	18.0718	2.13e-05	0.000506871	DNAJC22
ENSG00000197321	0.577663	4.12808	12.4668	0.000414239	0.00442846	SVIL
ENSG00000117114	0.577622	5.74941	13.0556	0.000302373	0.00350101	ADGRL2
ENSG00000164318	0.577284	3.26428	8.64771	0.00327473	0.0199098	EGFLAM
ENSG00000003989	0.576637	4.21994	7.2481	0.00709759	0.0343917	SLC7A2
ENSG00000272734	0.576496	1.31893	10.7425	0.00104703	0.00871604	ADIRF-AS1
ENSG00000273230	0.576459	2.4716	17.6248	2.69e-05	0.00060249	AC102953.2
ENSG00000203706	0.576332	0.573398	6.21541	0.0126643	0.0521814	SERTAD4-AS1
ENSG00000094963	0.575858	1.13866	7.09583	0.00772636	0.0365795	FMO2
ENSG00000080573	0.575028	6.22862	16.3791	5.19e-05	0.000974959	COL5A3
ENSG00000082126	0.574802	-0.227452	8.9527	0.0027706	0.017638	MPP4
ENSG00000267328	0.574731	-1.92302	9.75133	0.00179193	0.0128855	AC002398.2
ENSG00000072682	0.574666	4.68531	14.4943	0.000140584	0.00199505	P4HA2
ENSG00000120915	0.574591	4.0956	15.0322	0.000105693	0.00161505	EPHX2
ENSG00000160691	0.574326	6.74657	15.2557	9.39e-05	0.00148522	SHC1
ENSG00000164591	0.574081	1.86767	8.82923	0.00296443	0.0185421	MYOZ3
ENSG00000162692	0.574019	6.19092	9.52415	0.00202786	0.0140787	VCAM1
ENSG00000257702	0.573645	1.78526	15.652	7.61e-05	0.00128084	LBX2-AS1
ENSG00000205885	0.573378	0.640182	11.1528	0.000839055	0.00745963	C1RL-AS1
ENSG00000185842	0.573209	0.130852	4.99764	0.0253818	0.0855558	DNAH14
ENSG00000070019	0.57282	-0.209765	13.7886	0.000204577	0.00263564	GUCY2C
ENSG00000143772	0.572237	7.73389	18.6583	1.56e-05	0.000404739	ITPKB
ENSG00000126705	0.572005	6.13149	26.3016	2.92e-07	1.9e-05	AHDC1
ENSG00000197256	0.571952	6.52046	23.9152	1.01e-06	5.08e-05	KANK2
ENSG00000183690	0.571808	2.81733	7.22532	0.00718822	0.0346872	EFHC2
ENSG00000197168	0.571676	1.44662	8.87227	0.00289535	0.0182219	NEK5
ENSG00000186510	0.571192	-1.37808	6.43814	0.0111695	0.0474856	CLCNKA
ENSG00000073331	0.571072	3.74849	14.9291	0.000111625	0.00168849	ALPK1
ENSG00000272695	0.570908	0.578457	12.8683	0.00033419	0.00376977	GAS6-AS2
ENSG00000185070	0.570826	3.92872	7.62415	0.00575918	0.0297933	FLRT2
ENSG00000149257	0.570107	7.6493	17.6257	2.69e-05	0.00060249	SERPINH1
ENSG00000229474	0.569522	0.533697	13.8683	0.000196077	0.00255938	PATL2
ENSG00000144191	0.568864	5.15426	6.20516	0.0127378	0.0524266	CNGA3
ENSG00000004776	0.568367	5.7492	13.8936	0.000193457	0.00253709	HSPB6
ENSG00000138678	0.568157	0.868062	9.66305	0.00188012	0.0133405	GPAT3
ENSG00000165078	0.568009	-0.775782	3.80932	0.0509682	0.140167	CPA6
ENSG00000163273	0.567968	0.06627	3.75757	0.052569	0.143238	NPPC
ENSG00000215302	0.567936	-1.10983	12.359	0.000438861	0.00463224	AC127502.1
ENSG00000104804	0.567501	-1.07702	7.84429	0.00509814	0.0274205	TULP2
ENSG00000016391	0.566696	4.98086	19.9787	7.83e-06	0.000235489	CHDH
ENSG00000254944	0.566299	-0.422993	8.93477	0.00279793	0.0177278	ATP5F1P5
ENSG00000204291	0.566227	3.40659	5.92172	0.0149554	0.058381	COL15A1
ENSG00000138119	0.565264	5.73787	16.4828	4.91e-05	0.000938181	MYOF
ENSG00000203697	0.565013	-1.17641	7.78455	0.0052695	0.0281403	CAPN8
ENSG00000139714	0.564711	2.63824	9.88165	0.00166935	0.0122428	MORN3
ENSG00000187942	0.564627	0.614966	11.2316	0.000804144	0.00723457	LDLRAD2
ENSG00000197182	0.564582	3.01948	6.73238	0.0094678	0.0422706	MIRLET7BHG
ENSG00000176438	0.564403	3.64387	22.2353	2.41e-06	9.6e-05	SYNE3
ENSG00000141294	0.564375	1.82314	11.1462	0.000842022	0.00747714	LRRC46
ENSG00000164778	0.564013	2.58953	6.84349	0.00889647	0.0404178	EN2
ENSG00000137936	0.563906	4.26123	18.7049	1.53e-05	0.000398626	BCAR3
ENSG00000044090	0.563399	5.2056	28.7389	8.28e-08	7.03e-06	CUL7
ENSG00000173227	0.563377	3.57666	11.251	0.000795812	0.00717731	SYT12
ENSG00000214018	0.563277	-0.983362	11.4156	0.000728301	0.00673588	RRM2P3
ENSG00000134716	0.563255	3.68743	11.4386	0.000719339	0.00668323	CYP2J2
ENSG00000150873	0.563144	1.0442	6.80518	0.00908939	0.0410573	C2ORF50
ENSG00000182050	0.562849	2.00073	4.02292	0.0448858	0.128271	MGAT4C
ENSG00000082781	0.562547	6.7153	20.6443	5.53e-06	0.000180017	ITGB5
ENSG00000214290	0.562501	1.96748	10.2809	0.00134411	0.0104831	COLCA2
ENSG00000262655	0.562303	6.66719	5.15303	0.0232058	0.0801918	SPON1
ENSG00000143217	0.562128	-0.769997	4.86146	0.027463	0.0901264	NECTIN4
ENSG00000236809	0.562044	-1.97803	12.1579	0.000488799	0.00502494	SNX25P1
ENSG00000069399	0.56176	4.78639	12.645	0.00037657	0.00411174	BCL3
ENSG00000100441	0.561509	4.90192	26.4418	2.72e-07	1.8e-05	KHNYN
ENSG00000165194	0.561361	4.52534	12.3759	0.000434913	0.00460352	PCDH19
ENSG00000254876	0.561297	0.0280457	13.2938	0.000266285	0.00319955	AL590705.5
ENSG00000115414	0.561094	10.6132	12.4496	0.000418091	0.00446539	FN1
ENSG00000275223	0.560977	-1.65623	13.2451	0.000273297	0.0032577	AL121906.2
ENSG00000197479	0.560919	0.846682	5.19163	0.0226959	0.0788901	PCDHB11
ENSG00000029534	0.560073	2.54553	9.33734	0.00224532	0.0151255	ANK1
ENSG00000204581	0.560069	-1.8102	10.5952	0.00113382	0.00925702	ACOXL-AS1
ENSG00000184613	0.559882	5.87322	9.67163	0.00187135	0.0132867	NELL2
ENSG00000271857	0.559667	-1.43785	7.49887	0.00617377	0.031171	AL096865.1
ENSG00000141519	0.559264	4.02629	13.875	0.000195378	0.00255353	CCDC40
ENSG00000104611	0.55917	3.12482	15.4638	8.41e-05	0.00137393	SH2D4A
ENSG00000234147	0.559093	1.91142	4.22606	0.0398076	0.117521	AL035446.1
ENSG00000254419	0.558868	-1.69406	8.74536	0.00310392	0.0191961	AL139349.1
ENSG00000165757	0.55873	4.52609	13.9055	0.000192238	0.00252718	JCAD
ENSG00000164066	0.558522	4.00569	22.1395	2.54e-06	9.99e-05	INTU
ENSG00000104055	0.558473	1.57562	4.04196	0.0443823	0.127178	TGM5
ENSG00000128833	0.55817	3.87791	8.99315	0.00270994	0.0173511	MYO5C
ENSG00000139117	0.558162	3.59046	6.55753	0.0104442	0.045177	CPNE8
ENSG00000110811	0.557977	4.35998	13.5918	0.000227181	0.00284045	P3H3
ENSG00000079102	0.557797	2.60448	10.1239	0.00146361	0.0111195	RUNX1T1
ENSG00000281162	0.557717	0.0872323	8.9587	0.00276152	0.0175942	AC005035.1
ENSG00000260091	0.557712	-0.38228	12.9115	0.000326563	0.00370791	AC093752.3
ENSG00000061455	0.556837	0.398891	8.43734	0.00367594	0.0216968	PRDM6
ENSG00000181773	0.556398	2.8459	17.8778	2.36e-05	0.000548476	GPR3
ENSG00000133138	0.556086	1.64485	9.78366	0.0017607	0.012726	TBC1D8B
ENSG00000146555	0.555877	4.24157	6.76401	0.00930144	0.0417349	SDK1
ENSG00000072310	0.555142	6.56584	23.5289	1.23e-06	5.81e-05	SREBF1
ENSG00000166473	0.554899	0.458447	6.35578	0.0117	0.0491902	PKD1L2
ENSG00000259078	0.554256	-2.01653	16.2613	5.52e-05	0.00101604	PTBP1P
ENSG00000149115	0.553541	6.66171	30.7625	2.92e-08	3.11e-06	TNKS1BP1
ENSG00000007866	0.553264	4.07263	16.9335	3.87e-05	0.000791614	TEAD3
ENSG00000185352	0.552971	2.39721	4.55676	0.032789	0.10215	HS6ST3
ENSG00000187720	0.552937	2.99163	7.03616	0.00798801	0.0374681	THSD4
ENSG00000259920	0.552671	0.495799	8.68671	0.00320539	0.0196083	AC007938.1
ENSG00000267745	0.551922	-0.317639	12.7388	0.000358149	0.00395655	AC060766.7
ENSG00000111058	0.55157	5.64227	8.83208	0.00295981	0.0185188	ACSS3
ENSG00000213673	0.551247	-0.85226	5.66392	0.0173173	0.0647064	SLC25A5P3
ENSG00000173281	0.551063	4.7407	17.9281	2.29e-05	0.000538075	PPP1R3B
ENSG00000132259	0.550882	-1.43087	8.44929	0.00365185	0.0216161	CNGA4
ENSG00000091490	0.55069	5.50794	10.2462	0.00136964	0.0106452	SEL1L3
ENSG00000165912	0.550441	3.67353	15.1616	9.87e-05	0.00153618	PACSIN3
ENSG00000184226	0.550395	6.31617	15.9991	6.34e-05	0.00111885	PCDH9
ENSG00000197977	0.550395	6.73768	5.96403	0.0146006	0.0575579	ELOVL2
ENSG00000143850	0.550038	5.25296	5.5526	0.0184533	0.0678441	PLEKHA6
ENSG00000090530	0.549951	4.26843	15.2414	9.46e-05	0.00149231	P3H2
ENSG00000167617	0.549794	1.16922	6.44228	0.0111435	0.0474	CDC42EP5
ENSG00000143869	0.549772	0.644973	4.406	0.0358127	0.108888	GDF7
ENSG00000171365	0.549468	3.77962	16.1356	5.9e-05	0.00106104	CLCN5
ENSG00000064687	0.549198	3.50578	14.2795	0.000157572	0.00217707	ABCA7
ENSG00000188163	0.548858	-1.65418	8.92265	0.00281656	0.0178158	FAM166A
ENSG00000100583	0.54875	1.17369	18.6543	1.57e-05	0.000404925	SAMD15
ENSG00000077943	0.548155	2.45207	7.69649	0.00553282	0.0290363	ITGA8
ENSG00000166819	0.547961	0.743581	8.08615	0.00446049	0.0250245	PLIN1
ENSG00000137959	0.547676	6.814	5.06441	0.024422	0.0832435	IFI44L
ENSG00000172361	0.547507	1.79505	12.0662	0.000513431	0.00522324	CFAP53
ENSG00000186897	0.547331	2.81899	4.02426	0.0448502	0.128201	C1QL4
ENSG00000214548	0.54713	6.98612	4.25054	0.0392379	0.116217	MEG3
ENSG00000146221	0.546875	-0.263511	5.68819	0.0170794	0.064028	TCTE1
ENSG00000182508	0.546608	0.0841419	6.76754	0.00928307	0.0416858	LHFPL1
ENSG00000198467	0.546478	6.48368	10.0138	0.00155367	0.011618	TPM2
ENSG00000166949	0.545499	5.70061	35.4236	2.65e-09	4.36e-07	SMAD3
ENSG00000185761	0.545366	-0.571848	6.97912	0.00824662	0.0382456	ADAMTSL5
ENSG00000214106	0.545171	3.29405	22.4047	2.21e-06	9e-05	PAXIP1-AS2
ENSG00000106125	0.544962	1.54934	14.7497	0.000122767	0.00181417	MINDY4
ENSG00000169885	0.544957	-0.887729	6.04497	0.013946	0.0558161	CALML6
ENSG00000224367	0.544705	-0.195452	6.159	0.0130745	0.0534118	OACYLP
ENSG00000188338	0.544681	6.00139	13.9511	0.00018763	0.00248061	SLC38A3
ENSG00000163568	0.544226	0.735199	5.7084	0.0168839	0.0635598	AIM2
ENSG00000243566	0.544035	-1.62892	7.54609	0.00601405	0.030679	UPK3B
ENSG00000105948	0.544003	4.0305	32.1866	1.4e-08	1.71e-06	TTC26
ENSG00000263432	0.543908	-1.51021	16.3367	5.3e-05	0.000987062	RN7SL689P
ENSG00000259408	0.543852	-0.372264	11.0389	0.000892182	0.00779334	AC010809.2
ENSG00000065308	0.5438	4.91386	22.5704	2.03e-06	8.47e-05	TRAM2
ENSG00000183486	0.54258	4.3178	6.77414	0.00924881	0.0415651	MX2
ENSG00000144852	0.542574	-1.33275	12.1543	0.000489736	0.00503079	NR1I2
ENSG00000172403	0.542554	3.8405	11.383	0.000741204	0.00682315	SYNPO2
ENSG00000236106	0.542479	0.184692	5.77857	0.0162227	0.0617175	AC010729.1
ENSG00000142632	0.542242	2.12172	12.9042	0.000327841	0.00371305	ARHGEF19
ENSG00000162598	0.541863	-0.221779	5.13057	0.0235081	0.0809131	C1ORF87
ENSG00000130164	0.541849	5.04678	10.533	0.0011726	0.00947303	LDLR
ENSG00000177685	0.541701	1.78888	12.0957	0.000505387	0.00516009	CRACR2B
ENSG00000013588	0.540526	3.48558	6.28603	0.0121693	0.0507274	GPRC5A
ENSG00000090339	0.540276	5.36251	7.97123	0.00475265	0.0261181	ICAM1
ENSG00000126016	0.540163	5.6392	12.6484	0.000375886	0.00410827	AMOT
ENSG00000111331	0.539992	6.50344	8.29413	0.00397734	0.0229862	OAS3
ENSG00000146674	0.53899	8.56314	5.35708	0.0206384	0.0734811	IGFBP3
ENSG00000154529	0.538966	1.53098	5.88708	0.0152524	0.0591605	CNTNAP3B
ENSG00000161328	0.538932	1.42281	18.1813	2.01e-05	0.00048998	LRRC56
ENSG00000026508	0.538801	9.38628	12.9605	0.000318136	0.00364164	CD44
ENSG00000073350	0.538587	2.52946	16.5036	4.86e-05	0.000931125	LLGL2
ENSG00000134321	0.538582	5.10443	4.59382	0.0320874	0.10084	RSAD2
ENSG00000162745	0.537318	5.56027	7.65031	0.00567626	0.0295108	OLFML2B
ENSG00000071282	0.536683	4.51283	20.1562	7.14e-06	0.000217614	LMCD1
ENSG00000163638	0.53632	5.57444	10.3816	0.00127275	0.0100732	ADAMTS9
ENSG00000076716	0.536013	5.49463	16.8781	3.99e-05	0.000807381	GPC4
ENSG00000162595	0.53515	5.06928	7.61077	0.00580208	0.0299532	DIRAS3
ENSG00000142178	0.535086	0.414295	4.78345	0.0287345	0.093184	SIK1
ENSG00000269959	0.533606	-0.748633	8.31175	0.00393894	0.0228229	SPACA6P-AS
ENSG00000168056	0.5335	8.23151	26.8091	2.25e-07	1.56e-05	LTBP3
ENSG00000271425	0.533133	1.5225	20.2037	6.96e-06	0.000213369	NBPF10
ENSG00000114737	0.532633	3.15914	9.08369	0.00257899	0.0167426	CISH
ENSG00000264026	0.531995	-1.18897	8.4196	0.00371197	0.0218397	LINC02003
ENSG00000135114	0.531603	3.35335	5.35546	0.0206575	0.0735203	OASL
ENSG00000131016	0.531589	7.30488	8.90963	0.00283671	0.017918	AKAP12
ENSG00000228252	0.530365	-0.7413	4.49396	0.0340148	0.104908	COL6A4P2
ENSG00000157110	0.530273	4.21824	11.8857	0.000565656	0.00559758	RBPMS
ENSG00000256751	0.530033	-0.527155	8.70185	0.00317887	0.0195154	PLBD1-AS1
ENSG00000069974	0.529845	3.84499	14.043	0.000178674	0.00240587	RAB27A
ENSG00000163285	0.529758	2.18947	2.68852	0.101074	0.226946	GABRG1
ENSG00000253485	0.529366	0.837374	6.11101	0.0134342	0.0544167	PCDHGA5
ENSG00000116285	0.529311	5.84873	9.83009	0.0017168	0.0124935	ERRFI1
ENSG00000135111	0.529281	2.84344	6.69109	0.00968959	0.0429031	TBX3
ENSG00000218631	0.529176	-2.00613	8.73019	0.00312984	0.0193047	AL117344.1
ENSG00000135119	0.529089	4.8997	7.36006	0.00666887	0.0330039	RNFT2
ENSG00000187546	0.528562	3.01933	6.20276	0.0127551	0.0524595	AGMO
ENSG00000145390	0.528502	4.46308	17.6483	2.66e-05	0.000599566	USP53
ENSG00000135333	0.528303	2.1859	3.63102	0.0567122	0.150599	EPHA7
ENSG00000113088	0.528291	-0.149447	4.3372	0.0372882	0.112099	GZMK
ENSG00000156006	0.528134	-0.722083	4.90145	0.0268341	0.0888194	NAT2
ENSG00000049768	0.527813	0.20004	15.9194	6.61e-05	0.00115252	FOXP3
ENSG00000165617	0.527765	3.60019	16.0894	6.04e-05	0.00107989	DACT1
ENSG00000050767	0.527713	3.07613	3.32766	0.0681237	0.171938	COL23A1
ENSG00000266968	0.526727	-1.41768	5.70806	0.0168872	0.0635609	AC023421.1
ENSG00000164649	0.526723	5.40452	13.7505	0.000208762	0.0026701	CDCA7L
ENSG00000250107	0.526428	-0.556727	8.18043	0.00423448	0.0240885	CACNA1G-AS1
ENSG00000133116	0.52631	0.0626264	11.756	0.000606464	0.00586971	KL
ENSG00000143369	0.526206	4.70211	12.052	0.000517367	0.00526021	ECM1
ENSG00000171189	0.526188	4.29373	5.99852	0.0143179	0.0567941	GRIK1
ENSG00000280202	0.525994	-0.888423	13.7941	0.000203971	0.00263219	AC005831.1
ENSG00000184232	0.525743	4.94418	11.1004	0.000863094	0.00762812	OAF
ENSG00000173295	0.525696	1.97074	20.788	5.13e-06	0.000172609	FAM86B3P
ENSG00000164483	0.52522	-1.51992	6.01615	0.0141755	0.0564437	SAMD3
ENSG00000143494	0.525214	2.57975	5.71795	0.0167923	0.0633549	VASH2
ENSG00000223396	0.525023	-0.0679655	15.8116	7e-05	0.00120787	RPS10P7
ENSG00000260588	0.524928	-0.765175	10.7046	0.00106872	0.00884754	AC027702.1
ENSG00000267702	0.524925	-1.48526	8.6597	0.00325324	0.0198199	AP005131.6
ENSG00000144115	0.524617	4.18164	4.52835	0.0333377	0.103515	THNSL2
ENSG00000171094	0.524072	2.91218	6.6506	0.00991223	0.0435123	ALK
ENSG00000183114	0.523974	3.49479	13.7574	0.000208003	0.00266588	FAM43B
ENSG00000188878	0.523904	2.85713	22.8775	1.73e-06	7.53e-05	FBF1
ENSG00000279400	0.523867	1.69739	7.21937	0.00721211	0.0347818	AC008957.3
ENSG00000235927	0.523813	-1.79323	16.559	4.72e-05	0.000913665	NEXN-AS1
ENSG00000183742	0.523266	0.555037	10.8678	0.000978498	0.00834953	MACC1
ENSG00000197670	0.523211	-1.4759	10.2998	0.00133048	0.0104165	AL157838.1
ENSG00000179397	0.523117	0.112045	10.2987	0.00133124	0.0104188	CATSPERE
ENSG00000129167	0.522926	0.86907	5.62841	0.0176717	0.0657767	TPH1
ENSG00000157625	0.522419	4.71613	15.0031	0.000107333	0.00163456	TAB3
ENSG00000223685	0.522372	-1.74618	9.75049	0.00179275	0.0128873	LINC00571
ENSG00000197635	0.522255	3.62578	4.10163	0.0428419	0.124223	DPP4
ENSG00000103021	0.522033	4.12377	16.2319	5.6e-05	0.00102234	CCDC113
ENSG00000178202	0.521963	5.62052	27.7717	1.37e-07	1.05e-05	KDELC2
ENSG00000123999	0.521887	0.692541	11.3147	0.000768939	0.00699666	INHA
ENSG00000204767	0.521885	-0.0307412	5.24811	0.0219706	0.0769278	FAM196B
ENSG00000173706	0.521748	6.2281	23.7529	1.1e-06	5.38e-05	HEG1
ENSG00000198625	0.52163	6.42331	6.4212	0.0112766	0.0477852	MDM4
ENSG00000122861	0.521283	5.68651	7.5236	0.00608959	0.0309047	PLAU
ENSG00000161405	0.521127	0.642835	6.302	0.0120602	0.050403	IKZF3
ENSG00000226491	0.520971	-1.19915	13.2669	0.000270135	0.003232	FTOP1
ENSG00000254503	0.520737	-1.29359	9.422	0.00214398	0.0146185	AC010319.1
ENSG00000189184	0.520529	5.0706	13.2601	0.000271113	0.00323853	PCDH18
ENSG00000239881	0.520441	-0.305457	10.3852	0.0012703	0.0100629	AC003982.1
ENSG00000196767	0.520434	4.43886	5.8603	0.0154862	0.0598538	POU3F4
ENSG00000272514	0.519858	-1.16019	5.80323	0.0159967	0.0611305	CFAP206
ENSG00000249577	0.519595	-0.862074	6.02573	0.0140988	0.0562225	AC010424.1
ENSG00000069702	0.518077	3.99423	10.761	0.00103661	0.00865821	TGFBR3
ENSG00000109819	0.517802	4.12204	11.3307	0.000762344	0.00695635	PPARGC1A
ENSG00000169436	0.517754	4.88318	5.02903	0.0249259	0.0844473	COL22A1
ENSG00000188549	0.51754	4.77349	15.5387	8.08e-05	0.00133595	C15ORF52
ENSG00000168992	0.517352	-0.826587	5.71519	0.0168187	0.0634206	OR7E102P
ENSG00000204815	0.517139	2.59455	13.0315	0.0003063	0.00353676	TTC25
ENSG00000187800	0.517041	3.304	9.59838	0.0019475	0.0136677	PEAR1
ENSG00000123384	0.516602	9.69237	18.0051	2.2e-05	0.000520533	LRP1
ENSG00000120949	0.516102	0.519852	4.19172	0.040622	0.119314	TNFRSF8
ENSG00000104447	0.516074	5.15772	25.5518	4.31e-07	2.59e-05	TRPS1
ENSG00000157542	0.515975	1.98496	4.58973	0.032164	0.100903	KCNJ6
ENSG00000111057	0.5153	1.90688	3.47299	0.0623785	0.161218	KRT18
ENSG00000132517	0.515107	-0.580553	6.85126	0.00885788	0.0403076	SLC52A1
ENSG00000258701	0.515092	0.277417	16.2397	5.58e-05	0.00102177	LINC00638
ENSG00000117298	0.514472	7.48978	21.074	4.42e-06	0.000153146	ECE1
ENSG00000267102	0.514462	-0.299304	11.2033	0.000816525	0.00731135	AC060766.1
ENSG00000279518	0.513996	-1.01093	7.25009	0.00708975	0.0343685	AC083843.3
ENSG00000069482	0.513766	1.69986	3.06838	0.0798289	0.192248	GAL
ENSG00000146411	0.513474	1.84575	9.8404	0.00170721	0.0124636	SLC2A12
ENSG00000079215	0.51329	10.0765	15.3675	8.85e-05	0.0014237	SLC1A3
ENSG00000125266	0.513083	5.88281	16.3489	5.27e-05	0.000983495	EFNB2
ENSG00000124493	0.51307	-0.242636	3.08428	0.0790523	0.19097	GRM4
ENSG00000171522	0.513055	2.8222	8.15517	0.00429386	0.0243279	PTGER4
ENSG00000182752	0.512613	0.998041	4.70165	0.0301338	0.09658	PAPPA
ENSG00000100345	0.512199	8.48104	18.6943	1.53e-05	0.00039981	MYH9
ENSG00000154864	0.512194	2.83091	6.09438	0.0135612	0.0547733	PIEZO2
ENSG00000067141	0.512121	6.68706	27.5882	1.5e-07	1.13e-05	NEO1
ENSG00000270956	0.511539	-1.94073	8.09643	0.00443525	0.0249288	AC009948.4
ENSG00000181619	0.511365	2.01823	23.369	1.34e-06	6.19e-05	GPR135
ENSG00000110436	0.511235	8.53974	7.75702	0.00535041	0.0284038	SLC1A2
ENSG00000163346	0.510946	7.94921	16.1418	5.88e-05	0.00105845	PBXIP1
ENSG00000189334	0.510881	-1.70374	8.3121	0.00393818	0.0228229	S100A14
ENSG00000137628	0.510825	4.51533	16.4698	4.94e-05	0.000943055	DDX60
ENSG00000166450	0.510667	2.50303	9.44284	0.00211975	0.0145126	PRTG
ENSG00000050327	0.510453	-0.287193	4.91544	0.0266177	0.0883315	ARHGEF5
ENSG00000160282	0.510438	-0.218754	7.95067	0.00480696	0.0263201	FTCD
ENSG00000168016	0.51008	4.35246	19.82	8.51e-06	0.000252849	TRANK1
ENSG00000137573	0.509999	5.61119	3.74045	0.0531101	0.144259	SULF1
ENSG00000136383	0.509404	4.22604	13.8675	0.000196166	0.00255938	ALPK3
ENSG00000103742	0.509328	5.79077	14.4751	0.000142025	0.00200663	IGDCC4
ENSG00000182463	0.509066	3.48967	5.66491	0.0173076	0.0646893	TSHZ2
ENSG00000153902	0.50899	4.39777	6.04262	0.0139645	0.0558407	LGI4
ENSG00000168487	0.508608	6.00755	21.7893	3.04e-06	0.000115289	BMP1
ENSG00000129151	0.508089	5.93117	10.4583	0.001221	0.00975974	BBOX1
ENSG00000228649	0.508065	0.0898148	7.0681	0.00784683	0.0369715	SNHG26
ENSG00000001617	0.508002	4.22322	7.75774	0.0053483	0.0283992	SEMA3F
ENSG00000023445	0.50737	3.92648	4.66445	0.0307934	0.0980792	BIRC3
ENSG00000173114	0.507351	6.12953	11.957	0.000544413	0.00544821	LRRN3
ENSG00000128274	0.507284	2.60158	9.86663	0.00168304	0.0123351	A4GALT
ENSG00000247193	0.50716	-0.263401	7.9962	0.00468757	0.0258552	AC104078.1
ENSG00000058453	0.506642	4.66264	13.0932	0.000296367	0.00345577	CROCC
ENSG00000224810	0.506372	-0.701462	4.05585	0.0440185	0.126479	AL355482.1
ENSG00000110660	0.506242	4.56353	21.2149	4.11e-06	0.00014429	SLC35F2
ENSG00000008226	0.506047	2.86442	5.84788	0.0155958	0.0600747	DLEC1
ENSG00000197496	0.505599	5.18213	16.2799	5.46e-05	0.00100906	SLC2A10
ENSG00000273901	0.505334	-1.81448	9.7908	0.00175387	0.0127091	AC012313.9
ENSG00000150938	0.504617	5.79293	14.5354	0.00013755	0.00196234	CRIM1
ENSG00000102904	0.504186	2.78157	11.8195	0.000586132	0.00572465	TSNAXIP1
ENSG00000142233	0.503863	0.0927161	8.24843	0.00407872	0.0234382	NTN5
ENSG00000274565	0.503398	1.54176	10.9789	0.000921567	0.00796955	AC080038.1
ENSG00000240429	0.503253	-0.291642	12.3318	0.000445298	0.00468883	LRRFIP1P1
ENSG00000188107	0.503104	-0.225962	4.415	0.0356242	0.108503	EYS
ENSG00000173662	0.502985	0.479207	11.5144	0.000690587	0.00647528	TAS1R1
ENSG00000261079	0.502702	-1.32909	8.08229	0.00446999	0.0250317	AC009053.2
ENSG00000163430	0.502645	8.22638	21.2825	3.96e-06	0.000140614	FSTL1
ENSG00000179104	0.501194	5.02667	19.4183	1.05e-05	0.000297074	TMTC2
ENSG00000129474	0.501007	3.65863	16.5482	4.74e-05	0.00091785	AJUBA
ENSG00000185112	0.500875	3.52401	11.1908	0.000822057	0.00734626	FAM43A
ENSG00000273183	0.500241	-0.0993103	14.4602	0.000143153	0.00201877	AC093726.2
ENSG00000266714	0.500133	4.54104	8.45805	0.00363431	0.0215406	MYO15B
ENSG00000162433	0.500105	6.57726	12.4869	0.000409808	0.00438944	AK4
ENSG00000120708	0.49968	8.13549	5.99837	0.0143191	0.0567941	TGFBI
ENSG00000142606	0.49933	1.17469	6.93324	0.00846084	0.0389521	MMEL1
ENSG00000238832	0.499149	-1.46037	23.1196	1.52e-06	6.85e-05	SNOU109
ENSG00000141682	0.498998	2.45352	4.96039	0.0259343	0.0868841	PMAIP1
ENSG00000176919	0.498055	-0.731827	11.0417	0.000890861	0.00778785	C8G
ENSG00000273321	0.49792	-0.937598	7.93947	0.00483681	0.0264707	AC023983.2
ENSG00000237276	0.497841	-0.242403	11.9054	0.000559707	0.00555092	ANO7L1
ENSG00000111319	0.497651	-1.07811	6.08224	0.0136548	0.0550622	SCNN1A
ENSG00000148841	0.496604	4.9884	18.1086	2.09e-05	0.000500884	ITPRIP
ENSG00000125354	0.496334	5.00534	11.4554	0.000712872	0.0066451	2020-09-06
ENSG00000178814	0.496076	3.57453	9.01769	0.00267379	0.0171735	OPLAH
ENSG00000204131	0.495707	0.0577261	11.7521	0.000607735	0.00587947	NHSL2
ENSG00000127954	0.495435	1.21652	3.64295	0.0563069	0.149919	STEAP4
ENSG00000267801	0.49532	0.831128	13.1688	0.000284656	0.00335223	AC087289.5
ENSG00000108375	0.495283	0.209515	3.84971	0.0497545	0.138011	RNF43
ENSG00000138771	0.494674	4.54874	8.63109	0.00330474	0.0200036	SHROOM3
ENSG00000014914	0.494557	4.86777	18.5261	1.68e-05	0.00042788	MTMR11
ENSG00000148411	0.494504	7.09792	18.442	1.75e-05	0.00044316	NACC2
ENSG00000186715	0.494219	0.41876	6.03597	0.0140172	0.0559817	MST1L
ENSG00000106484	0.493899	8.0342	7.88693	0.00497932	0.027014	MEST
ENSG00000123094	0.493704	5.46343	18.1858	2e-05	0.000489353	RASSF8
ENSG00000246100	0.493222	2.45843	13.2081	0.000278741	0.00330681	LINC00900
ENSG00000246777	0.492901	-0.217478	10.5693	0.00114979	0.00933318	AC044802.1
ENSG00000179627	0.492818	3.50808	12.9941	0.000312467	0.00359531	ZBTB42
ENSG00000174799	0.492804	3.78684	8.57653	0.00340523	0.0204851	CEP135
ENSG00000151012	0.492692	5.5354	13.4852	0.000240459	0.00296039	SLC7A11
ENSG00000220161	0.491866	-1.09781	6.26715	0.0122997	0.0511192	LINC02076
ENSG00000253636	0.491814	-0.0890923	6.4432	0.0111378	0.0473935	AC022893.1
ENSG00000111432	0.491675	0.0900051	9.64798	0.00189559	0.0133996	FZD10
ENSG00000182798	0.491395	-1.49036	7.4593	0.00631095	0.0316646	MAGEB17
ENSG00000233680	0.491133	-1.75201	10.982	0.000920032	0.00795934	HNRNPA1P27
ENSG00000134250	0.491121	7.43983	25.0555	5.57e-07	3.14e-05	NOTCH2
ENSG00000197879	0.490906	5.78089	27.5411	1.54e-07	1.15e-05	MYO1C
ENSG00000137070	0.490795	4.59539	9.3895	0.00218232	0.0148165	IL11RA
ENSG00000197555	0.490792	6.75731	18.1748	2.02e-05	0.00049006	SIPA1L1
ENSG00000130038	0.490784	0.865906	12.3681	0.000436723	0.00461834	CRACR2A
ENSG00000119681	0.490576	4.75077	7.34229	0.00673512	0.0332221	LTBP2
ENSG00000158966	0.490495	5.38165	24.159	8.87e-07	4.59e-05	CACHD1
ENSG00000106025	0.48969	5.55927	8.98076	0.00272838	0.0174196	TSPAN12
ENSG00000147509	0.488816	3.00988	6.55518	0.010458	0.045224	RGS20
ENSG00000261578	0.488553	1.4135	7.17065	0.00741058	0.0354784	AP003119.3
ENSG00000105939	0.488206	5.9068	35.5787	2.45e-09	4.08e-07	ZC3HAV1
ENSG00000259605	0.487898	-0.106115	9.09927	0.00255712	0.0166235	AC074212.1
ENSG00000245532	0.487812	7.79257	7.5539	0.00598805	0.0306251	NEAT1
ENSG00000229109	0.487611	-1.732	7.19785	0.00729911	0.0350959	AL137847.1
ENSG00000096433	0.487485	3.67874	7.56063	0.00596572	0.0305273	ITPR3
ENSG00000117525	0.487398	7.62583	10.0081	0.0015585	0.0116386	F3
ENSG00000152952	0.486892	6.81053	13.7065	0.000213708	0.00271584	PLOD2
ENSG00000160703	0.486858	4.36218	33.8747	5.88e-09	8.3e-07	NLRX1
ENSG00000007372	0.486765	5.2628	15.1933	9.7e-05	0.00152012	PAX6
ENSG00000230487	0.486543	4.5365	22.3459	2.28e-06	9.21e-05	PSMG3-AS1
ENSG00000139988	0.485837	0.00648615	8.7013	0.00317983	0.0195154	RDH12
ENSG00000166432	0.485781	4.70698	10.334	0.00130605	0.0102609	ZMAT1
ENSG00000175782	0.485749	5.97594	3.1826	0.0744264	0.18246	SLC35E3
ENSG00000102007	0.485538	6.53548	9.2313	0.00237912	0.0157764	PLP2
ENSG00000235831	0.485032	0.474381	14.9479	0.000110521	0.00167517	BHLHE40-AS1
ENSG00000150457	0.484786	4.11236	24.8883	6.08e-07	3.37e-05	LATS2
ENSG00000259225	0.484682	-1.19592	6.03468	0.0140275	0.056013	LINC02345
ENSG00000126218	0.484358	0.562632	8.62766	0.00331096	0.0200198	F10
ENSG00000119514	0.484258	1.33271	14.0421	0.000178767	0.00240587	GALNT12
ENSG00000117385	0.484238	5.43813	16.7666	4.23e-05	0.000845152	P3H1
ENSG00000260266	0.484231	-1.20243	7.80009	0.00522437	0.0279524	AC090826.1
ENSG00000162542	0.484157	4.05267	14.5588	0.000135853	0.00194509	TMCO4
ENSG00000100228	0.483941	4.45216	9.98134	0.00158135	0.0117352	RAB36
ENSG00000212766	0.483886	-0.841174	3.45121	0.0632055	0.162738	EWSAT1
ENSG00000182871	0.483655	6.86305	9.37835	0.00219563	0.0148937	COL18A1
ENSG00000105048	0.48363	1.1713	3.24188	0.0717783	0.178045	TNNT1
ENSG00000182240	0.483043	5.13662	10.853	0.00098634	0.00838464	BACE2
ENSG00000131650	0.482729	1.23349	6.16266	0.0130475	0.0533524	KREMEN2
ENSG00000127249	0.482058	4.93418	7.03954	0.00797295	0.0374239	ATP13A4
ENSG00000117069	0.481952	2.34298	3.30579	0.0690363	0.173695	ST6GALNAC5
ENSG00000132386	0.481935	5.97112	7.25495	0.00707059	0.0343126	SERPINF1
ENSG00000251602	0.48175	1.44261	22.9785	1.64e-06	7.27e-05	AL928654.2
ENSG00000118257	0.481672	6.97008	10.0871	0.00149308	0.0112697	NRP2
ENSG00000237807	0.481338	1.43418	4.04187	0.0443847	0.127178	AC022034.2
ENSG00000172037	0.481271	8.04024	23.716	1.12e-06	5.39e-05	LAMB2
ENSG00000197561	0.481116	-0.821207	4.22639	0.0398	0.117521	ELANE
ENSG00000164125	0.481045	6.54684	8.20839	0.00416972	0.0238025	FAM198B
ENSG00000135480	0.48094	1.00835	3.65146	0.05602	0.149455	KRT7
ENSG00000187726	0.480922	-0.478944	5.52768	0.0187179	0.068615	DNAJB13
ENSG00000144645	0.480335	3.86275	10.4734	0.00121109	0.00971157	OSBPL10
ENSG00000106211	0.480304	8.42885	15.8004	7.04e-05	0.00121321	HSPB1
ENSG00000198795	0.480164	5.62298	16.1266	5.92e-05	0.00106272	ZNF521
ENSG00000253981	0.480164	-1.23477	10.433	0.00123782	0.00986618	ALG1L13P
ENSG00000109452	0.480102	3.00406	19.3838	1.07e-05	0.00030173	INPP4B
ENSG00000160789	0.480034	7.49926	19.5172	9.97e-06	0.000286038	LMNA
ENSG00000123454	0.479678	-0.59324	7.05254	0.00791527	0.0371998	DBH
ENSG00000074219	0.479614	5.15523	8.58673	0.00338621	0.0204034	TEAD2
ENSG00000142798	0.479401	6.58686	8.12995	0.004354	0.0245634	HSPG2
ENSG00000170485	0.479066	4.64462	9.39295	0.00217821	0.014802	NPAS2
ENSG00000197081	0.478966	6.3959	16.926	3.89e-05	0.000793946	IGF2R
ENSG00000260729	0.478914	-0.498523	5.8408	0.0156587	0.0602482	AC009690.1
ENSG00000248429	0.478773	0.965103	6.04329	0.0139592	0.0558398	AC098679.1
ENSG00000120471	0.478769	-0.132006	6.76238	0.00930994	0.0417481	TP53AIP1
ENSG00000214188	0.478599	-1.90537	9.31206	0.0022765	0.0152579	ST7-OT4
ENSG00000114656	0.478119	0.0303018	6.17805	0.0129344	0.0530129	KIAA1257
ENSG00000196781	0.477951	6.05415	18.1998	1.99e-05	0.00048695	TLE1
ENSG00000204520	0.477763	3.42169	13.256	0.000271715	0.003244	MICA
ENSG00000143416	0.477469	4.71823	5.89162	0.0152131	0.0590285	SELENBP1
ENSG00000091137	0.477455	0.826421	7.74322	0.00539144	0.0285744	SLC26A4
ENSG00000233695	0.477397	1.27182	8.05544	0.00453671	0.02528	GAS6-AS1
ENSG00000104722	0.477035	3.34856	1.89403	0.168748	0.32243	NEFM
ENSG00000163347	0.476946	1.8123	8.35241	0.00385176	0.0224741	CLDN1
ENSG00000232862	0.476836	-1.27778	6.17263	0.0129742	0.0531659	AL138787.1
ENSG00000154240	0.476789	3.50322	20.738	5.27e-06	0.000174525	CEP112
ENSG00000213145	0.476508	0.14385	9.43635	0.00212726	0.0145569	CRIP1
ENSG00000176909	0.476475	1.87604	14.6716	0.000127961	0.00186293	MAMSTR
ENSG00000166246	0.476304	1.94739	7.76471	0.00532769	0.0283099	C16ORF71
ENSG00000149201	0.475985	0.928619	7.91718	0.00489675	0.0267142	CCDC81
ENSG00000156675	0.475267	1.26271	7.4035	0.0065097	0.0323944	RAB11FIP1
ENSG00000220884	0.475149	-0.98798	6.96487	0.00831252	0.0384087	MESTP1
ENSG00000095587	0.474736	0.892393	5.19067	0.0227085	0.0789219	TLL2
ENSG00000248724	0.474432	-1.06204	6.06282	0.0138057	0.0554421	NPHP3-AS1
ENSG00000205683	0.474332	4.52134	10.8435	0.000991415	0.00839564	DPF3
ENSG00000240875	0.474322	1.59192	9.10676	0.00254667	0.0165651	LINC00886
ENSG00000213512	0.47385	-1.39819	3.735	0.0532838	0.144534	GBP7
ENSG00000012211	0.473691	2.54976	19.1579	1.2e-05	0.000330091	PRICKLE3
ENSG00000121310	0.4735	5.26985	7.73472	0.00541689	0.0286216	ECHDC2
ENSG00000243414	0.473341	-2.1198	12.982	0.000314507	0.00360929	TICAM2
ENSG00000185532	0.4733	2.59402	13.3054	0.000264638	0.00318997	PRKG1
ENSG00000174343	0.472787	3.55312	2.93811	0.086512	0.203562	CHRNA9
ENSG00000178033	0.472573	2.34768	9.00249	0.00269612	0.0172998	FAM26E
ENSG00000111913	0.471808	3.73515	8.91871	0.00282263	0.0178442	RIPOR2
ENSG00000198851	0.471805	1.53956	5.18439	0.0227907	0.0791219	CD3E
ENSG00000169031	0.471483	1.75748	3.2665	0.0707083	0.176265	COL4A3
ENSG00000130234	0.471313	-1.56919	6.76443	0.00929926	0.0417335	ACE2
ENSG00000165186	0.47113	3.65649	6.65817	0.00987024	0.043404	PTCHD1
ENSG00000121898	0.470304	1.88967	2.57123	0.108823	0.238793	CPXM2
ENSG00000188707	0.470265	2.04739	4.06733	0.0437203	0.12588	ZBED6CL
ENSG00000257335	0.470158	0.991721	5.2546	0.0218888	0.0767013	MGAM
ENSG00000134070	0.469923	3.64477	13.569	0.000229947	0.00286067	IRAK2
ENSG00000164976	0.469504	5.19891	10.2064	0.00139956	0.0107699	KIAA1161
ENSG00000219992	0.46941	-0.736443	8.09385	0.00444158	0.0249469	AL391422.1
ENSG00000260874	0.469049	-0.931206	8.72827	0.00313314	0.0193132	AC106820.5
ENSG00000091656	0.468815	4.94893	11.7869	0.000596483	0.00580056	ZFHX4
ENSG00000133065	0.46877	6.18785	27.3484	1.7e-07	1.26e-05	SLC41A1
ENSG00000186301	0.468681	1.7751	5.78135	0.0161971	0.0616865	MST1P2
ENSG00000136295	0.468663	8.64153	15.972	6.43e-05	0.00113235	TTYH3
ENSG00000280303	0.468452	0.468575	21.8419	2.96e-06	0.000112868	AC067931.2
ENSG00000272405	0.467948	2.54636	13.0599	0.000301689	0.00350024	AL365181.3
ENSG00000100385	0.46752	1.6386	6.77803	0.00922866	0.0414996	IL2RB
ENSG00000006756	0.467358	5.35353	19.6836	9.14e-06	0.000267638	ARSD
ENSG00000099250	0.467148	6.52099	11.3978	0.00073533	0.00678138	NRP1
ENSG00000256894	0.46713	-0.22081	8.48455	0.00358175	0.0213359	AC022509.3
ENSG00000158321	0.466947	5.91261	20.7122	5.34e-06	0.000175781	AUTS2
ENSG00000049283	0.466671	-0.941164	4.96589	0.025852	0.0866729	EPN3
ENSG00000280339	0.46661	0.554911	8.61392	0.00333604	0.0201335	AP001528.3
ENSG00000180155	0.466418	5.6546	11.9567	0.000544506	0.00544821	LYNX1
ENSG00000272282	0.46587	-1.53743	5.6288	0.0176677	0.0657728	LINC02084
ENSG00000198517	0.465724	4.38182	16.418	5.08e-05	0.000960192	MAFK
ENSG00000124145	0.465691	6.67978	6.63833	0.00998074	0.0437445	SDC4
ENSG00000065485	0.465542	3.99279	13.8581	0.000197144	0.0025647	PDIA5
ENSG00000162882	0.465163	2.22329	9.50266	0.00205174	0.0141826	HAAO
ENSG00000187624	0.464985	2.91302	14.6463	0.000129692	0.00187961	C17ORF97
ENSG00000140527	0.46472	0.692863	6.13849	0.013227	0.0538684	WDR93
ENSG00000248712	0.464636	0.841443	7.47216	0.00626604	0.0314954	CCDC153
ENSG00000149050	0.464451	1.69858	6.75193	0.00936461	0.0419195	ZNF214
ENSG00000272183	0.464447	-2.02455	7.68693	0.00556221	0.0291208	AC005041.3
ENSG00000260063	0.464258	-0.0333667	13.9816	0.000184607	0.00245702	AL512408.1
ENSG00000186998	0.464151	5.31785	9.55368	0.00199549	0.0139005	EMID1
ENSG00000078814	0.463985	1.21781	7.24001	0.00712966	0.0345025	MYH7B
ENSG00000224940	0.463703	2.39602	3.86272	0.0493702	0.137215	PRRT4
ENSG00000183688	0.463692	5.06802	10.0091	0.00155767	0.0116362	RFLNB
ENSG00000137166	0.463676	4.65671	13.2987	0.000265587	0.00319287	FOXP4
ENSG00000102024	0.463587	6.33492	10.8627	0.000981213	0.0083627	PLS3
ENSG00000160323	0.463495	2.98757	10.9913	0.000915388	0.00793136	ADAMTS13
ENSG00000184828	0.463048	3.52808	6.93949	0.00843134	0.0388539	ZBTB7C
ENSG00000205730	0.462857	4.72369	17.6029	2.72e-05	0.000606746	ITPRIPL2
ENSG00000065618	0.462753	-1.15941	4.48778	0.0341381	0.105202	COL17A1
ENSG00000168676	0.462684	-0.872894	3.89024	0.0485675	0.135571	KCTD19
ENSG00000149256	0.462582	6.07638	11.6021	0.000658771	0.00625485	TENM4
ENSG00000154678	0.462436	4.64948	8.26863	0.0040336	0.0232338	PDE1C
ENSG00000101849	0.462079	5.23438	24.1197	9.05e-07	4.64e-05	TBL1X
ENSG00000173641	0.462006	3.01384	4.81703	0.0281798	0.0917822	HSPB7
ENSG00000105855	0.461704	8.04599	10.7565	0.00103914	0.00867587	ITGB8
ENSG00000167178	0.461593	2.28877	3.10827	0.0778956	0.188802	ISLR2
ENSG00000138646	0.461588	4.63768	7.99748	0.00468426	0.0258433	HERC5
ENSG00000172296	0.461358	2.58688	8.18492	0.00422401	0.0240412	SPTLC3
ENSG00000183580	0.461069	5.55304	21.4579	3.62e-06	0.000131213	FBXL7
ENSG00000254602	0.460769	0.11592	7.15532	0.00747419	0.0357012	AP000662.2
ENSG00000197558	0.460599	2.45742	5.91293	0.0150301	0.058622	SSPO
ENSG00000197712	0.460501	5.28636	18.3831	1.81e-05	0.000453163	FAM114A1
ENSG00000180592	0.460266	1.61151	13.6728	0.000217589	0.00274752	SKIDA1
ENSG00000105926	0.459973	4.64709	14.4083	0.000147156	0.00206229	MPP6
ENSG00000035403	0.459925	6.47189	19.817	8.52e-06	0.000252883	VCL
ENSG00000155363	0.459891	5.66378	23.7227	1.11e-06	5.38e-05	MOV10
ENSG00000188452	0.459779	3.414	9.11508	0.00253511	0.0165178	CERKL
ENSG00000137642	0.459638	7.47345	16.8586	4.03e-05	0.000813124	SORL1
ENSG00000273209	0.459421	-1.23863	5.39366	0.02021	0.072513	AC069148.1
ENSG00000152078	0.459417	3.1493	7.56702	0.00594459	0.030479	TMEM56
ENSG00000169047	0.45935	3.98558	12.2249	0.000471551	0.00489686	IRS1
ENSG00000163075	0.459336	2.38125	7.11189	0.00765743	0.0363219	CFAP221
ENSG00000225056	0.459044	-1.49339	4.1622	0.0413357	0.120827	AL121894.1
ENSG00000171916	0.459008	-1.7759	5.73157	0.0166626	0.0630114	LGALS9C
ENSG00000177096	0.458864	3.44702	10.8621	0.000981529	0.0083627	FAM109B
ENSG00000171631	0.458714	2.25263	7.35666	0.00668147	0.0330397	P2RY6
ENSG00000180638	0.458524	4.19709	3.97474	0.0461876	0.13081	SLC47A2
ENSG00000261586	0.457961	0.393339	4.85403	0.0275816	0.0903835	AC068987.4
ENSG00000279398	0.457881	-0.116135	4.84896	0.0276628	0.0905434	AL078596.1
ENSG00000231768	0.457865	3.04847	7.07905	0.00779903	0.0368309	LINC01354
ENSG00000197813	0.457818	-1.25085	5.99524	0.0143446	0.0568351	AC011450.1
ENSG00000087077	0.457818	6.90054	18.1623	2.03e-05	0.000492211	TRIP6
ENSG00000157653	0.457557	-0.591162	10.9921	0.000915007	0.00793136	C9ORF43
ENSG00000205238	0.457284	-1.1281	6.43293	0.0112024	0.0475767	SPDYE2
ENSG00000122642	0.457061	7.4633	14.6251	0.000131154	0.00189469	FKBP9
ENSG00000132164	0.456716	5.75584	3.78356	0.0517586	0.141769	SLC6A11
ENSG00000154102	0.456364	1.46444	5.4461	0.019612	0.0708875	C16ORF74
ENSG00000232527	0.456255	-1.00363	4.175	0.0410244	0.120183	AC245595.1
ENSG00000188626	0.456138	-1.86434	6.69827	0.00965067	0.0427898	GOLGA8M
ENSG00000137801	0.455824	6.69148	2.86612	0.0904629	0.210058	THBS1
ENSG00000203999	0.455805	0.378697	9.64388	0.00189983	0.0134211	LINC01270
ENSG00000083857	0.455654	6.90412	10.9338	0.000944279	0.00811914	FAT1
ENSG00000110318	0.455643	2.87698	4.47095	0.0344757	0.106024	CEP126
ENSG00000105808	0.45535	1.2677	9.51264	0.00204061	0.014136	RASA4
ENSG00000140575	0.455337	7.41645	17.1752	3.41e-05	0.000722599	IQGAP1
ENSG00000141401	0.45527	3.07072	10.8078	0.00101071	0.00852734	IMPA2
ENSG00000236197	0.455175	1.2759	2.92759	0.0870772	0.204535	AC002429.2
ENSG00000164307	0.454904	5.92585	19.5537	9.78e-06	0.000282416	ERAP1
ENSG00000154237	0.454814	3.74218	10.0882	0.00149222	0.0112671	LRRK1
ENSG00000273136	0.454473	2.18631	13.0484	0.000303539	0.00351028	NBPF26
ENSG00000119408	0.454367	7.05992	12.8341	0.000340357	0.00381594	NEK6
ENSG00000175591	0.454153	-0.564763	5.24053	0.0220665	0.0771676	P2RY2
ENSG00000228078	0.453859	-2.15297	6.38824	0.0114879	0.048507	HLA-U
ENSG00000260285	0.453673	1.81596	11.2519	0.000795399	0.00717646	AL133367.1
ENSG00000152582	0.453673	2.21909	3.88509	0.0487166	0.135919	SPEF2
ENSG00000049239	0.453666	6.39665	16.3694	5.21e-05	0.000975299	H6PD
ENSG00000124097	0.453435	0.372363	13.6953	0.000214996	0.00272753	HMGB1P1
ENSG00000166444	0.453258	6.46817	35.3621	2.74e-09	4.46e-07	ST5
ENSG00000196924	0.4525	9.73923	12.9722	0.000316143	0.00362436	FLNA
ENSG00000255337	0.451834	-0.604461	7.19251	0.00732086	0.0351704	AP001830.1
ENSG00000174807	0.451598	5.54034	7.46559	0.00628894	0.0315823	CD248
ENSG00000118307	0.451396	1.75359	5.27124	0.0216805	0.0761602	CASC1
ENSG00000238123	0.450911	-0.513751	6.84211	0.00890334	0.040426	MID1IP1-AS1
ENSG00000176678	0.450888	1.07577	6.48075	0.0109049	0.0466318	FOXL1
ENSG00000227201	0.450645	-2.00796	9.63248	0.00191167	0.0134751	CNN2P1
ENSG00000152822	0.450528	1.11323	3.2927	0.0695883	0.174518	GRM1
ENSG00000130940	0.45044	1.97401	8.66234	0.00324854	0.0197966	CASZ1
ENSG00000219607	0.44986	2.77987	9.78808	0.00175647	0.01272	PPP1R3G
ENSG00000183347	0.449857	-0.900257	4.09133	0.0431037	0.124779	GBP6
ENSG00000258227	0.449784	4.22156	5.24309	0.0220341	0.0770903	CLEC5A
ENSG00000064655	0.449676	4.96631	6.22619	0.0125874	0.0519146	EYA2
ENSG00000074181	0.449106	7.18741	11.865	0.00057198	0.0056329	NOTCH3
ENSG00000164330	0.449023	2.96996	10.6838	0.0010808	0.00891797	EBF1
ENSG00000174327	0.448934	1.41943	20.211	6.94e-06	0.000213114	SLC16A13
ENSG00000228903	0.448851	1.35196	15.0126	0.000106797	0.00162841	RASA4CP
ENSG00000072110	0.448652	8.22409	11.07	0.000877369	0.00770284	ACTN1
ENSG00000204963	0.448531	-0.118116	3.04748	0.0808623	0.193968	PCDHA7
ENSG00000266964	0.448487	1.971	3.46633	0.0626303	0.161609	FXYD1
ENSG00000260493	0.448179	-1.83491	6.00569	0.0142598	0.0566387	AC011773.4
ENSG00000101222	0.448154	2.84073	3.52179	0.0605669	0.157769	SPEF1
ENSG00000134871	0.448015	8.97205	8.17997	0.00423554	0.0240885	COL4A2
ENSG00000243649	0.447598	2.1744	4.63177	0.0313852	0.0993034	CFB
ENSG00000171903	0.447589	2.76326	6.81337	0.00904776	0.0409212	CYP4F11
ENSG00000205898	0.447511	-2.00594	6.50496	0.0107574	0.0461679	AC019155.1
ENSG00000161638	0.447294	6.56966	9.42601	0.00213929	0.0146117	ITGA5
ENSG00000135074	0.447252	5.12896	4.81213	0.0282601	0.0919772	ADAM19
ENSG00000127666	0.447236	4.29683	24.447	7.64e-07	4.05e-05	TICAM1
ENSG00000280789	0.447095	3.11502	13.9985	0.000182958	0.00244419	PAGR1
ENSG00000128965	0.446946	1.99182	9.42212	0.00214383	0.0146185	CHAC1
ENSG00000187686	0.446928	-1.48473	8.04237	0.00456956	0.0254061	KRT18P59
ENSG00000258603	0.44692	-1.86882	7.54457	0.0060191	0.0306862	AC005225.2
ENSG00000260910	0.446328	0.0575803	6.03675	0.014011	0.0559746	LINC00565
ENSG00000075643	0.446305	1.56844	4.12536	0.042245	0.122974	MOCOS
ENSG00000077585	0.446298	6.25101	9.958	0.00160152	0.011838	GPR137B
ENSG00000115339	0.446296	2.01485	5.69825	0.0169819	0.0638004	GALNT3
ENSG00000248677	0.445562	-2.0267	6.72101	0.00952836	0.0424231	LINC02102
ENSG00000278952	0.445176	-1.22213	8.07296	0.00449307	0.0250984	AP003068.4
ENSG00000159184	0.44513	2.12048	1.30674	0.252986	0.423552	HOXB13
ENSG00000196754	0.445108	2.14759	8.32303	0.00391457	0.0227375	S100A2
ENSG00000136158	0.445012	7.12782	10.4682	0.00121446	0.00971831	SPRY2
ENSG00000111404	0.444962	2.04779	3.82427	0.0505154	0.139314	RERGL
ENSG00000114547	0.444738	-0.0641831	4.95231	0.0260558	0.0871097	ROPN1B
ENSG00000259146	0.444701	0.465374	10.2861	0.00134037	0.0104684	AC005476.2
ENSG00000163288	0.44448	1.33525	3.67427	0.0552584	0.147977	GABRB1
ENSG00000258659	0.444401	-1.0978	10.7344	0.00105163	0.00873575	TRIM34
ENSG00000077150	0.444399	4.3738	21.59	3.38e-06	0.000125104	NFKB2
ENSG00000107201	0.444311	4.61822	10.2449	0.0013706	0.010649	DDX58
ENSG00000106683	0.444303	6.98094	18.1964	1.99e-05	0.000487163	LIMK1
ENSG00000237927	0.444052	-1.11134	4.60213	0.0319323	0.100519	AL078604.2
ENSG00000075420	0.443927	5.70147	17.4465	2.96e-05	0.00064409	FNDC3B
ENSG00000103888	0.443865	4.41932	4.98538	0.0255624	0.0860611	CEMIP
ENSG00000127311	0.443744	2.25268	12.9884	0.000313434	0.00360295	HELB
ENSG00000047617	0.443105	0.335786	9.2018	0.00241778	0.0159809	ANO2
ENSG00000074370	0.442752	2.58739	8.74201	0.00310961	0.0192186	ATP2A3
ENSG00000145703	0.442713	4.89612	11.3825	0.000741376	0.00682315	IQGAP2
ENSG00000018408	0.442419	7.45247	9.18072	0.00244578	0.0160951	WWTR1
ENSG00000168491	0.442079	-0.356733	10.4115	0.00125235	0.0099573	CCDC110
ENSG00000230583	0.441483	-0.775137	7.26097	0.00704694	0.0342346	GTF2IRD1P1
ENSG00000270055	0.441423	1.51913	7.69067	0.00555071	0.0290806	AC127502.2
ENSG00000273027	0.441304	-0.461034	10.1486	0.00144407	0.0110003	AL844908.2
ENSG00000157103	0.441303	6.35907	7.5476	0.00600901	0.0306696	SLC6A1
ENSG00000275329	0.441052	-0.292981	9.3865	0.0021859	0.0148363	AL138781.2
ENSG00000166816	0.441038	3.03636	9.04696	0.00263132	0.0169685	LDHD
ENSG00000131873	0.440472	5.82375	18.4504	1.74e-05	0.000442203	CHSY1
ENSG00000101842	0.44044	-1.02557	6.76288	0.00930736	0.0417449	VSIG1
ENSG00000226445	0.440432	-0.0283169	9.63596	0.00190805	0.013458	BX322234.1
ENSG00000162836	0.440349	4.34171	13.9194	0.000190818	0.00251145	ACP6
ENSG00000110203	0.44024	-1.52106	3.2918	0.0696267	0.174575	FOLR3
ENSG00000090863	0.440097	7.93173	26.8013	2.25e-07	1.57e-05	GLG1
ENSG00000163083	0.439836	4.23556	9.73077	0.00181208	0.0129765	INHBB
ENSG00000132825	0.439694	3.197	26.9319	2.11e-07	1.48e-05	PPP1R3D
ENSG00000274964	0.439018	1.02801	13.8998	0.000192823	0.00253321	AC026356.1
ENSG00000232774	0.43893	-0.305319	3.21712	0.0728716	0.179873	FLJ22447
ENSG00000205832	0.438923	0.508212	8.93646	0.00279533	0.0177164	C16ORF96
ENSG00000255690	0.43862	6.73326	4.95905	0.0259545	0.0869303	TRIL
ENSG00000117600	0.438424	5.35669	7.90029	0.0049427	0.0268736	PLPPR4
ENSG00000167202	0.438109	5.13088	22.6616	1.93e-06	8.29e-05	TBC1D2B
ENSG00000105953	0.437973	7.46579	36.8027	1.31e-09	2.6e-07	OGDH
ENSG00000237356	0.437877	-1.52844	5.47071	0.0193377	0.0701554	AL365295.1
ENSG00000117226	0.437534	5.45012	4.06069	0.0438925	0.126217	GBP3
ENSG00000153930	0.437352	2.74655	9.84446	0.00170344	0.0124482	ANKFN1
ENSG00000024422	0.43732	6.79841	10.3864	0.0012695	0.0100629	EHD2
ENSG00000187634	0.437281	1.87031	2.52789	0.11185	0.243076	SAMD11
ENSG00000224950	0.437057	-1.43543	8.0857	0.00446158	0.0250245	AL390066.1
ENSG00000169752	0.436914	-1.02471	6.2905	0.0121387	0.0506466	NRG4
ENSG00000012223	0.436222	9.39826	1.29279	0.255534	0.42639	LTF
ENSG00000276386	0.435955	-0.67337	4.52094	0.0334824	0.103793	CNTNAP3P2
ENSG00000178078	0.435951	2.42741	16.8771	3.99e-05	0.000807381	STAP2
ENSG00000198087	0.43586	4.00732	27.2517	1.79e-07	1.3e-05	CD2AP
ENSG00000231105	0.435856	-1.64243	7.37919	0.0065983	0.0327267	AL031728.1
ENSG00000125844	0.435793	7.04857	13.8301	0.000200108	0.00259725	RRBP1
ENSG00000206341	0.435629	4.06028	6.47497	0.0109404	0.0467482	HLA-H
ENSG00000183783	0.435454	1.47608	4.11135	0.0425964	0.123724	KCTD8
ENSG00000154274	0.435271	2.3551	7.50574	0.00615025	0.0310801	C4ORF19
ENSG00000165071	0.434691	2.81153	6.19386	0.0128195	0.0526494	TMEM71
ENSG00000108771	0.434683	4.53781	11.1272	0.000850723	0.00753952	DHX58
ENSG00000059378	0.434317	5.08305	10.6569	0.00109661	0.0090022	PARP12
ENSG00000089177	0.433964	3.59646	16.0274	6.24e-05	0.00110923	KIF16B
ENSG00000104450	0.433909	3.96662	7.76174	0.00533647	0.0283498	SPAG1
ENSG00000160293	0.43379	5.75232	16.2974	5.41e-05	0.00100062	VAV2
ENSG00000132554	0.433552	2.25363	3.20015	0.0736316	0.181131	RGS22
ENSG00000232093	0.433099	0.17704	8.42078	0.00370957	0.0218313	DCST1-AS1
ENSG00000137273	0.433078	3.47724	7.0198	0.00806131	0.0376945	FOXF2
ENSG00000056998	0.432835	5.31939	5.40248	0.0201082	0.0722283	GYG2
ENSG00000254862	0.432621	-1.39361	7.20624	0.00726506	0.0349696	AC100771.2
ENSG00000116396	0.432573	3.26792	12.4326	0.000421912	0.00450193	KCNC4
ENSG00000116704	0.432518	4.8554	23.7458	1.1e-06	5.38e-05	SLC35D1
ENSG00000110448	0.432162	0.300953	5.59742	0.0179869	0.0666289	CD5
ENSG00000047365	0.432144	5.5625	13.7793	0.000205592	0.0026425	ARAP2
ENSG00000267317	0.432137	2.55055	15.1297	0.000100373	0.00155488	AC027307.2
ENSG00000167487	0.432113	4.23824	7.68918	0.00555528	0.0290931	KLHL26
ENSG00000257588	0.431965	-0.677124	3.36788	0.0664791	0.168867	AC025154.2
ENSG00000184441	0.431513	1.73855	13.1566	0.000286505	0.00336345	AP001062.1
ENSG00000158615	0.431435	6.82497	4.46761	0.0345432	0.106188	PPP1R15B
ENSG00000174326	0.431172	1.17056	4.41962	0.035528	0.108357	SLC16A11
ENSG00000237301	0.431034	-1.74661	9.55854	0.00199022	0.0138766	AL121992.1
ENSG00000261468	0.430896	-1.50386	7.3299	0.00678167	0.0333859	AC096921.2
ENSG00000163357	0.430785	-1.27931	4.76962	0.0289661	0.0937191	DCST1
ENSG00000138587	0.430765	3.10871	9.62155	0.00192307	0.0135301	MNS1
ENSG00000278727	0.430685	-0.227797	8.75387	0.00308945	0.0191384	AC000403.1
ENSG00000225094	0.430484	-1.90179	10.6935	0.00107515	0.00888442	SETP20
ENSG00000112964	0.430215	2.06763	5.70048	0.0169602	0.0637298	GHR
ENSG00000165478	0.430083	6.83492	8.71275	0.00315993	0.0194463	HEPACAM
ENSG00000268686	0.429782	-1.3354	6.27216	0.012265	0.0510032	AC010643.1
ENSG00000071967	0.429724	6.91735	11.2665	0.000789164	0.00713452	CYBRD1
ENSG00000273264	0.429707	-1.41783	7.23051	0.0071675	0.0346037	AL360219.1
ENSG00000180758	0.429525	1.69403	7.44733	0.00635305	0.0318261	GPR157
ENSG00000188672	0.429459	1.44474	4.77568	0.0288645	0.0934844	RHCE
ENSG00000099849	0.42941	2.66165	10.2021	0.00140283	0.0107729	RASSF7
ENSG00000182168	0.42935	3.2863	3.75936	0.0525126	0.14312	UNC5C
ENSG00000268388	0.42928	0.912095	2.58949	0.107575	0.237224	FENDRR
ENSG00000273142	0.428903	3.19838	8.01131	0.00464861	0.0257033	AC073335.2
ENSG00000270823	0.428723	-0.498683	6.36756	0.0116225	0.0489378	AC007938.2
ENSG00000115598	0.428694	-1.61387	3.25748	0.0710983	0.176826	IL1RL2
ENSG00000140022	0.428645	4.85566	8.22301	0.00413627	0.0236796	STON2
ENSG00000100504	0.428358	6.40934	11.9381	0.000549964	0.00548087	PYGL
ENSG00000135048	0.427849	5.37116	11.6176	0.000653309	0.00621874	TMEM2
ENSG00000180660	0.427582	1.69632	4.8877	0.0270487	0.089319	MAB21L1
ENSG00000138795	0.427426	4.70917	11.5132	0.000691028	0.00647528	LEF1
ENSG00000172819	0.427357	3.83891	13.7707	0.000206532	0.00265155	RARG
ENSG00000254389	0.427341	0.69802	15.0563	0.000104349	0.00160214	RHPN1-AS1
ENSG00000160013	0.427132	0.900475	7.89098	0.00496819	0.0269796	PTGIR
ENSG00000128886	0.426989	-1.00375	9.19246	0.00243014	0.0160203	ELL3
ENSG00000132481	0.426987	7.0642	12.4104	0.00042696	0.00453409	TRIM47
ENSG00000226101	0.426903	-1.34575	6.70975	0.0095887	0.0426158	LINC02097
ENSG00000183853	0.426857	5.58038	9.76829	0.00177547	0.0127911	KIRREL1
ENSG00000134873	0.426576	3.87837	4.33165	0.03741	0.11233	CLDN10
ENSG00000100351	0.426435	-0.566257	5.70666	0.0169007	0.0635803	GRAP2
ENSG00000162814	0.426215	2.4684	5.50934	0.0189152	0.069158	SPATA17
ENSG00000144063	0.426013	-1.3605	4.57969	0.032353	0.101297	MALL
ENSG00000245468	0.42599	0.107516	5.85862	0.0155009	0.0598869	LINC02447
ENSG00000179750	0.425937	2.156	6.50957	0.0107295	0.0460836	APOBEC3B
ENSG00000132622	0.425828	3.1224	7.46992	0.00627384	0.0315135	HSPA12B
ENSG00000110455	0.425616	3.39454	9.1172	0.00253217	0.0165042	ACCS
ENSG00000154330	0.425423	3.8992	6.61238	0.0101272	0.0442229	PGM5
ENSG00000185681	0.425133	1.86957	2.75119	0.0971823	0.220666	MORN5
ENSG00000271447	0.42449	3.98984	8.59149	0.00337738	0.0203557	MMP28
ENSG00000255142	0.424256	-0.702091	5.09986	0.0239278	0.0820688	AP006621.2
ENSG00000187105	0.424241	-0.354143	9.52961	0.00202184	0.0140492	HEATR4
ENSG00000255026	0.42397	-1.89662	6.55323	0.0104694	0.0452426	AC136475.3
ENSG00000185304	0.423898	-1.74256	3.95191	0.0468181	0.132114	RGPD2
ENSG00000135318	0.42376	6.21883	6.61154	0.010132	0.044235	NT5E
ENSG00000144642	0.423718	2.76907	7.56784	0.00594189	0.030479	RBMS3
ENSG00000173557	0.423505	0.218506	3.26772	0.0706558	0.176154	C2ORF70
ENSG00000133943	0.423405	5.76047	25.3775	4.71e-07	2.78e-05	C14ORF159
ENSG00000144677	0.423391	5.06175	23.1573	1.49e-06	6.78e-05	CTDSPL
ENSG00000273821	0.423294	-1.65196	7.77427	0.00529957	0.0282205	AL096828.3
ENSG00000138316	0.423219	3.29402	3.63465	0.0565884	0.150365	ADAMTS14
ENSG00000227157	0.423142	1.39875	4.60114	0.0319506	0.100541	AC068535.1
ENSG00000188266	0.423128	1.35717	12.4118	0.00042663	0.00453409	HYKK
ENSG00000079101	0.423074	0.824564	2.74189	0.0977492	0.22164	CLUL1
ENSG00000213901	0.423072	-1.62184	5.77659	0.016241	0.0617703	SLC23A3
ENSG00000186765	0.422929	-1.06138	5.8968	0.0151684	0.0589295	FSCN2
ENSG00000161958	0.422783	1.63277	5.84657	0.0156074	0.0600921	FGF11
ENSG00000267586	0.422676	-0.581579	4.94347	0.0261894	0.0873484	LINC00907
ENSG00000146122	0.422439	6.79893	3.26825	0.0706331	0.176117	DAAM2
ENSG00000174776	0.422436	2.26823	5.0512	0.0246089	0.0835936	WDR49
ENSG00000234789	0.422376	-1.99249	4.75661	0.029186	0.0942862	AL590369.1
ENSG00000267858	0.422371	1.76899	16.1916	5.72e-05	0.00103845	MZF1-AS1
ENSG00000052344	0.4222	-2.29661	6.11437	0.0134088	0.0543527	PRSS8
ENSG00000273305	0.421918	-1.37228	5.8228	0.0158198	0.0607154	AC009237.15
ENSG00000114270	0.421911	3.98978	4.66001	0.0308731	0.0982718	COL7A1
ENSG00000101335	0.421852	6.29382	5.85215	0.0155581	0.0599944	MYL9
ENSG00000166831	0.421836	2.59002	10.936	0.000943127	0.00811544	RBPMS2
ENSG00000265055	0.421797	-1.16756	8.84425	0.00294014	0.0184265	AC145343.1
ENSG00000159618	0.421544	0.846105	5.4848	0.0191826	0.0698064	ADGRG5
ENSG00000218052	0.420847	0.0863809	4.12387	0.0422822	0.123066	ADAMTS7P4
ENSG00000142494	0.42074	3.32434	6.74409	0.00940586	0.0420608	SLC47A1
ENSG00000185621	0.420463	3.77644	22.4831	2.12e-06	8.72e-05	LMLN
ENSG00000229358	0.420392	2.42412	12.4107	0.000426881	0.00453409	DPY19L1P1
ENSG00000233912	0.42017	-1.00904	7.88907	0.00497344	0.0269951	AC026202.2
ENSG00000188522	0.420032	1.22563	3.62141	0.0570406	0.151263	FAM83G
ENSG00000245522	0.419142	-1.4229	6.8417	0.00890541	0.040426	AC026250.1
ENSG00000234817	0.41895	-0.753502	11.8464	0.000577726	0.0056721	AL136309.2
ENSG00000156030	0.418942	5.35951	19.6683	9.21e-06	0.000269278	ELMSAN1
ENSG00000251429	0.418483	0.0521173	3.59749	0.0578667	0.152787	AC098679.3
ENSG00000140795	0.418214	0.0239715	3.70616	0.0542119	0.14614	MYLK3
ENSG00000147324	0.418059	4.99729	34.337	4.63e-09	6.9e-07	MFHAS1
ENSG00000146005	0.417403	6.43547	4.35484	0.036904	0.111364	PSD2
ENSG00000135773	0.417071	0.523648	6.29434	0.0121124	0.0505462	CAPN9
ENSG00000226026	0.416964	-1.16993	6.4288	0.0112285	0.0476442	AC092802.1
ENSG00000146858	0.416799	1.63028	6.41982	0.0112854	0.0478046	ZC3HAV1L
ENSG00000232882	0.416652	-2.61513	8.35355	0.00384935	0.0224717	PHKA1P1
ENSG00000140443	0.416476	5.56992	9.41712	0.00214969	0.014648	IGF1R
ENSG00000259287	0.41642	-1.94151	8.20054	0.0041878	0.0238773	AC010809.1
ENSG00000005469	0.416285	5.66001	13.4444	0.000245743	0.00301226	CROT
ENSG00000145794	0.416277	5.11132	5.45962	0.0194608	0.0704499	MEGF10
ENSG00000198589	0.41627	4.87442	30.5307	3.29e-08	3.44e-06	LRBA
ENSG00000103942	0.416149	3.72106	15.2597	9.37e-05	0.00148311	HOMER2
ENSG00000261934	0.416115	3.95786	1.89891	0.1682	0.321793	PCDHGA9
ENSG00000107731	0.416059	6.09231	10.87	0.000977353	0.00834926	UNC5B
ENSG00000090534	0.416048	0.215028	6.97994	0.00824285	0.038236	THPO
ENSG00000204929	0.415856	-0.301339	9.69182	0.0018509	0.013204	AC007389.1
ENSG00000272223	0.41553	-1.41825	8.69033	0.00319902	0.0195851	AL136304.1
ENSG00000162614	0.415315	2.84896	8.43901	0.00367257	0.0216874	NEXN
ENSG00000135903	0.41507	1.95829	1.62128	0.202913	0.365217	PAX3
ENSG00000196739	0.415052	4.26962	4.92237	0.0265111	0.0881469	COL27A1
ENSG00000103485	0.414873	5.14165	8.78778	0.00303254	0.0188898	QPRT
ENSG00000254154	0.414637	-1.06052	6.65659	0.00987896	0.0434338	AL359075.2
ENSG00000171444	0.414506	5.81097	18.3239	1.86e-05	0.000463646	MCC
ENSG00000165966	0.414503	2.48631	3.28414	0.0699523	0.174924	PDZRN4
ENSG00000198947	0.414229	5.16415	9.83658	0.00171076	0.0124733	DMD
ENSG00000275464	0.414154	2.39516	8.55583	0.00344418	0.0206642	FP565260.1
ENSG00000228408	0.414097	1.24684	2.62152	0.105424	0.23394	AL031056.1
ENSG00000134247	0.413946	7.10658	12.738	0.000358299	0.00395655	PTGFRN
ENSG00000197557	0.413797	4.40439	14.1856	0.000165631	0.00226476	TTC30A
ENSG00000181381	0.413735	4.36189	13.1473	0.000287933	0.00337668	DDX60L
ENSG00000122786	0.413677	8.17984	18.343	1.84e-05	0.000460343	CALD1
ENSG00000180340	0.41323	3.28656	8.7754	0.0030532	0.0189764	FZD2
ENSG00000146729	0.413132	8.73542	2.78184	0.0953384	0.217909	NIPSNAP2
ENSG00000106012	0.412831	5.8761	18.6583	1.56e-05	0.000404739	IQCE
ENSG00000229207	0.412743	-2.44573	7.20756	0.00725973	0.0349664	SERPINH1P1
ENSG00000257285	0.412637	-1.36497	10.5329	0.00117267	0.00947303	AL132780.1
ENSG00000270629	0.412501	3.27978	12.8339	0.000340396	0.00381594	NBPF14
ENSG00000171121	0.412481	0.875769	9.37243	0.00220273	0.014928	KCNMB3
ENSG00000088340	0.412125	2.09272	3.18078	0.0745089	0.182603	FER1L4
ENSG00000106397	0.412109	7.12773	15.2138	9.6e-05	0.00150998	PLOD3
ENSG00000133121	0.412021	4.27659	17.7743	2.49e-05	0.000571452	STARD13
ENSG00000171962	0.412019	3.65656	8.46262	0.00362519	0.0215201	DRC3
ENSG00000143382	0.411824	3.47773	6.90311	0.00860461	0.0394251	ADAMTSL4
ENSG00000140836	0.411722	4.47798	21.3882	3.75e-06	0.000134336	ZFHX3
ENSG00000169894	0.41142	0.00274233	3.18619	0.0742627	0.182178	MUC3A
ENSG00000173838	0.411399	0.50632	6.79753	0.0091284	0.0412051	2020-03-10
ENSG00000231609	0.411315	2.06212	4.10149	0.0428455	0.124223	AC009501.1
ENSG00000165891	0.410985	3.31422	7.63452	0.00572617	0.0296771	E2F7
ENSG00000233250	0.410965	-1.5885	7.67305	0.00560516	0.0292251	AC233728.1
ENSG00000174502	0.410782	-0.500633	3.61188	0.0573682	0.151846	SLC26A9
ENSG00000179532	0.410588	3.97329	9.52349	0.00202858	0.0140787	DNHD1
ENSG00000257038	0.410505	-1.71504	4.73713	0.0295183	0.0951225	AP002761.3
ENSG00000166436	0.410431	3.70839	10.3449	0.00129831	0.0102144	TRIM66
ENSG00000280347	0.41039	0.402723	15.0115	0.000106857	0.00162841	AC000123.3
ENSG00000113205	0.410208	3.03841	2.43977	0.118294	0.252524	PCDHB3
ENSG00000176244	0.410168	2.21748	4.24038	0.0394734	0.116795	ACBD7
ENSG00000131981	0.410029	7.96161	3.70043	0.0543985	0.146502	LGALS3
ENSG00000182158	0.409645	5.74146	17.6956	2.59e-05	0.000589574	CREB3L2
ENSG00000100592	0.40932	4.96857	15.264	9.35e-05	0.00148183	DAAM1
ENSG00000143515	0.409312	5.20754	21.6568	3.26e-06	0.000122002	ATP8B2
ENSG00000236060	0.409227	0.934678	9.16138	0.00247177	0.0162186	HSPB1P1
ENSG00000188459	0.409013	-1.20704	10.3757	0.00127685	0.0100985	WASF4P
ENSG00000167525	0.409008	2.48042	10.2764	0.00134744	0.0105017	PROCA1
ENSG00000148488	0.408758	-0.444178	4.9547	0.0260198	0.0870797	ST8SIA6
ENSG00000274560	0.408347	-1.95624	4.60387	0.0319	0.100452	AC010205.1
ENSG00000108515	0.408214	2.74494	8.94847	0.00277702	0.0176453	ENO3
ENSG00000118898	0.408027	3.5289	3.00237	0.0831426	0.197876	PPL
ENSG00000137834	0.407923	2.46397	9.81846	0.00172769	0.0125561	SMAD6
ENSG00000057657	0.407908	3.4528	11.4113	0.000729987	0.00674316	PRDM1
ENSG00000258461	0.40783	0.502543	6.25146	0.0124091	0.0514312	AC012651.1
ENSG00000188404	0.407732	3.7919	3.9886	0.045809	0.130049	SELL
ENSG00000087903	0.407607	4.9857	11.9612	0.000543198	0.00543996	RFX2
ENSG00000261616	0.407463	0.467188	6.27906	0.0122173	0.0508706	AC036108.3
ENSG00000135373	0.407431	-1.63463	3.82791	0.0504058	0.139165	EHF
ENSG00000084774	0.407316	5.98855	16.9634	3.81e-05	0.000782084	CAD
ENSG00000213903	0.40716	2.98588	8.49181	0.00356749	0.0212678	LTB4R
ENSG00000227885	0.40706	-1.94243	5.34082	0.0208316	0.073918	AL590652.1
ENSG00000188641	0.406874	5.85511	5.70688	0.0168986	0.0635803	DPYD
ENSG00000172318	0.406785	3.5441	8.35472	0.00384686	0.022463	B3GALT1
ENSG00000150347	0.406705	5.68573	14.8238	0.000118036	0.00176294	ARID5B
ENSG00000104998	0.406532	3.26567	7.53277	0.00605866	0.030832	IL27RA
ENSG00000120457	0.406085	3.26656	4.84344	0.0277515	0.0907123	KCNJ5
ENSG00000245164	0.405899	-1.7264	3.88165	0.0488165	0.136164	LINC00861
ENSG00000139835	0.405746	1.76353	7.01686	0.00807457	0.0377356	GRTP1
ENSG00000108691	0.405738	6.56731	2.71638	0.0993231	0.22435	CCL2
ENSG00000246366	0.405638	-0.335862	5.87842	0.0153275	0.0593701	LACTB2-AS1
ENSG00000171992	0.405517	7.11714	5.9018	0.0151254	0.0588261	SYNPO
ENSG00000145012	0.405354	5.70398	19.3089	1.11e-05	0.000311056	LPP
ENSG00000105792	0.405273	2.12911	6.9783	0.00825039	0.0382473	CFAP69
ENSG00000273018	0.405069	-0.222095	2.00988	0.156278	0.305624	AC107983.2
ENSG00000181036	0.405012	-0.95142	4.4102	0.0357247	0.108735	FCRL6
ENSG00000126903	0.404947	4.2124	20.2795	6.69e-06	0.000207886	SLC10A3
ENSG00000143127	0.404854	3.32903	4.53032	0.0332995	0.103425	ITGA10
ENSG00000237560	0.404585	-0.504013	1.92789	0.164989	0.317161	LINC01497
ENSG00000167779	0.404571	4.06454	2.5437	0.110735	0.241601	IGFBP6
ENSG00000169962	0.404449	-0.170042	7.3266	0.00679416	0.0334327	TAS1R3
ENSG00000082512	0.404273	3.95646	17.7116	2.57e-05	0.000585811	TRAF5
ENSG00000174669	0.404258	3.52116	8.82461	0.00297194	0.0185689	SLC29A2
ENSG00000104689	0.404248	1.02562	7.96792	0.00476137	0.0261341	TNFRSF10A
ENSG00000156804	0.404214	7.0213	5.43359	0.019753	0.0712482	FBXO32
ENSG00000273319	0.404211	-2.35594	5.14585	0.023302	0.0804253	AC058791.1
ENSG00000175003	0.404115	-1.50836	6.81586	0.0090352	0.0408829	SLC22A1
ENSG00000163354	0.403969	0.340654	2.70578	0.0999851	0.225392	DCST2
ENSG00000211448	0.403577	4.67444	3.56625	0.0589654	0.1548	DIO2
ENSG00000154479	0.402984	1.75593	5.33223	0.0209346	0.0741665	CCDC173
ENSG00000111452	0.402706	2.21597	9.0211	0.00266881	0.017162	ADGRD1
ENSG00000213906	0.402653	0.406891	7.67686	0.00559335	0.0292029	LTB4R2
ENSG00000261308	0.401859	-1.24972	3.30349	0.0691329	0.17386	FIGNL2
ENSG00000144031	0.401812	1.81876	5.54305	0.0185543	0.0681297	ANKRD53
ENSG00000100427	0.401669	9.08349	5.93836	0.0148148	0.0580235	MLC1
ENSG00000168938	0.401545	4.5238	11.3607	0.00075015	0.00687296	PPIC
ENSG00000233585	0.401332	-0.540849	9.25502	0.00234851	0.0156287	AC231533.2
ENSG00000117791	0.401192	4.24303	9.39417	0.00217677	0.0147966	2020-03-02
ENSG00000140839	0.401171	3.15489	5.33801	0.0208652	0.0740022	CLEC18B
ENSG00000113721	0.400434	6.84566	9.25132	0.00235325	0.0156556	PDGFRB
ENSG00000127124	0.400385	4.65727	11.696	0.000626353	0.00602587	HIVEP3
ENSG00000222000	0.400361	0.87132	5.85232	0.0155565	0.0599944	AC092675.1
ENSG00000173917	0.400124	3.55455	2.0162	0.155628	0.304678	HOXB2
ENSG00000101194	0.400103	2.19612	6.68213	0.00973842	0.0430431	SLC17A9
ENSG00000196367	0.399909	6.49376	16.8051	4.14e-05	0.000833362	TRRAP
ENSG00000149212	0.399888	7.15177	11.5192	0.000688806	0.00646362	SESN3
ENSG00000152217	0.3995	4.62819	11.9056	0.000559645	0.00555092	SETBP1
ENSG00000008282	0.399296	7.03158	15.9568	6.48e-05	0.00113881	SYPL1
ENSG00000173535	0.399196	1.63653	6.2156	0.0126629	0.0521814	TNFRSF10C
ENSG00000117152	0.39916	4.35246	2.43288	0.118815	0.253365	RGS4
ENSG00000197077	0.398982	4.54498	12.2543	0.000464178	0.00483592	KIAA1671
ENSG00000168589	0.39882	1.06123	2.58731	0.107723	0.237388	DYNLRB2
ENSG00000009954	0.398794	7.18583	26.3928	2.79e-07	1.84e-05	BAZ1B
ENSG00000186976	0.398617	1.31792	11.1384	0.000845569	0.00749976	EFCAB6
ENSG00000129116	0.39861	7.45461	18.0327	2.17e-05	0.000515268	PALLD
ENSG00000229808	0.398313	-1.92696	5.36744	0.020516	0.0731906	AL391825.1
ENSG00000157214	0.398214	3.25999	3.64883	0.0561085	0.149593	STEAP2
ENSG00000235821	0.39818	-2.07762	4.05049	0.0441585	0.126749	IFITM4P
ENSG00000080503	0.397947	6.47244	19.6367	9.37e-06	0.000271816	SMARCA2
ENSG00000169641	0.397759	4.98873	22.9219	1.69e-06	7.44e-05	LUZP1
ENSG00000198108	0.397741	2.37834	4.56101	0.0327077	0.101981	CHSY3
ENSG00000134121	0.397472	7.55723	4.3386	0.0372576	0.112037	CHL1
ENSG00000255201	0.397439	-0.621639	2.95548	0.085587	0.202069	AC087623.2
ENSG00000138642	0.397386	5.07402	4.90057	0.0268478	0.0888463	HERC6
ENSG00000165821	0.397372	6.47469	13.8509	0.000197901	0.00257306	SALL2
ENSG00000065882	0.397323	6.16737	22.5379	2.06e-06	8.53e-05	TBC1D1
ENSG00000230102	0.397205	-0.518162	3.93307	0.0473454	0.133266	LINC02028
ENSG00000236710	0.397031	-1.67338	4.83647	0.0278639	0.090964	AC108448.2
ENSG00000049130	0.396879	5.01854	9.21165	0.0024048	0.0159138	KITLG
ENSG00000152495	0.396773	2.958	5.05779	0.0245154	0.0834099	CAMK4
ENSG00000179406	0.396714	3.43681	7.74007	0.00540088	0.0285988	LINC00174
ENSG00000262903	0.396515	0.120144	5.93389	0.0148524	0.0581303	AC027796.4
ENSG00000129422	0.39629	6.10288	12.672	0.000371163	0.00406796	MTUS1
ENSG00000166225	0.396146	5.9587	5.32852	0.0209792	0.0742775	FRS2
ENSG00000163702	0.395937	5.3788	14.7321	0.00012392	0.00182504	IL17RC
ENSG00000164626	0.395874	0.331984	1.94647	0.162967	0.314597	KCNK5
ENSG00000168077	0.395809	7.74999	10.1179	0.0014684	0.0111507	SCARA3
ENSG00000184867	0.395581	5.77936	21.4537	3.62e-06	0.000131292	ARMCX2
ENSG00000081041	0.395524	2.98721	2.67533	0.101914	0.228243	CXCL2
ENSG00000033100	0.395108	6.38679	19.0152	1.3e-05	0.000350599	CHPF2
ENSG00000260095	0.395028	-0.00484487	7.36593	0.00664713	0.0329326	AC106820.3
ENSG00000110719	0.394846	5.37619	9.13131	0.00251271	0.0164192	TCIRG1
ENSG00000132359	0.394734	4.34502	4.8174	0.0281738	0.0917822	RAP1GAP2
ENSG00000160345	0.39459	3.00521	7.42365	0.00643721	0.0321169	C9ORF116
ENSG00000258875	0.394548	-2.02669	4.57755	0.0323936	0.101367	AL135818.1
ENSG00000228412	0.394522	0.305396	4.21275	0.0401213	0.118214	AL022068.1
ENSG00000235169	0.394484	-0.784127	3.98264	0.0459714	0.13033	SMIM1
ENSG00000242715	0.394402	1.94372	6.90569	0.00859221	0.0394096	CCDC169
ENSG00000074621	0.394258	3.28448	16.5835	4.66e-05	0.000905829	SLC24A1
ENSG00000111859	0.39407	6.04726	9.44576	0.00211637	0.0145044	NEDD9
ENSG00000078114	0.393978	5.95759	5.05527	0.0245511	0.0834433	NEBL
ENSG00000257556	0.393911	-1.77246	3.00022	0.0832534	0.198035	LINC02298
ENSG00000166997	0.393724	5.40503	20.5918	5.68e-06	0.000184217	CNPY4
ENSG00000198520	0.393477	2.04007	7.17469	0.00739391	0.0354292	C1ORF228
ENSG00000161996	0.393069	4.80448	7.83208	0.0051327	0.0275537	WDR90
ENSG00000259065	0.393037	1.13986	6.27091	0.0122736	0.0510295	AC005520.2
ENSG00000242748	0.393033	-1.43333	4.11284	0.0425587	0.123663	RPL23AP81
ENSG00000178343	0.393024	0.874671	2.33816	0.126238	0.264261	SHISA3
ENSG00000106070	0.393012	6.59187	6.47673	0.0109296	0.0467197	GRB10
ENSG00000232070	0.392781	-1.1581	7.61256	0.00579632	0.0299372	TMEM253
ENSG00000116761	0.392405	3.12824	10.1569	0.00143761	0.0109655	CTH
ENSG00000164403	0.392321	4.42299	10.6374	0.00110824	0.00908444	SHROOM1
ENSG00000197599	0.392318	0.694667	4.39787	0.0359839	0.109362	CCDC154
ENSG00000163694	0.392184	4.07068	6.86614	0.00878442	0.0400381	RBM47
ENSG00000154978	0.392158	8.29789	2.31174	0.1284	0.267426	VOPP1
ENSG00000168778	0.392156	4.85602	13.3084	0.000264223	0.00318783	TCTN2
ENSG00000115107	0.392155	6.68637	5.74826	0.016505	0.0625292	STEAP3
ENSG00000092871	0.392135	5.21024	23.3987	1.32e-06	6.12e-05	RFFL
ENSG00000119638	0.391985	6.32079	25.6273	4.14e-07	2.52e-05	NEK9
ENSG00000122176	0.39179	7.08801	1.85956	0.172675	0.327569	FMOD
ENSG00000173947	0.391781	5.19695	3.64542	0.0562235	0.149821	PIFO
ENSG00000142949	0.391692	7.54134	10.2924	0.00133578	0.0104398	PTPRF
ENSG00000223509	0.391599	0.614326	10.4321	0.00123844	0.00986758	AC135983.2
ENSG00000275342	0.391599	4.926	13.82	0.00020118	0.00260815	PRAG1
ENSG00000166888	0.391434	5.44529	10.5001	0.00119367	0.00960268	STAT6
ENSG00000135253	0.391328	0.941564	6.10684	0.013466	0.0545086	KCP
ENSG00000241717	0.391195	-0.625651	4.17365	0.0410573	0.120216	VWFP1
ENSG00000175600	0.390971	2.18296	9.0563	0.00261791	0.0169112	SUGCT
ENSG00000277270	0.390784	-0.497629	8.46677	0.00361692	0.0214828	AL160412.1
ENSG00000142609	0.390728	0.333403	3.11879	0.0773941	0.187832	CFAP74
ENSG00000125864	0.390677	0.38359	4.66589	0.0307674	0.0980382	BFSP1
ENSG00000144040	0.390492	7.27568	11.5471	0.000678548	0.00638602	SFXN5
ENSG00000125733	0.390459	5.12365	21.248	4.04e-06	0.000142713	TRIP10
ENSG00000170558	0.390141	7.64721	12.0179	0.000526916	0.0053339	CDH2
ENSG00000168306	0.390027	3.6164	6.80811	0.00907448	0.0410029	ACOX2
ENSG00000267368	0.38983	-0.380718	2.47047	0.116003	0.249093	UPK3BL1
ENSG00000141232	0.38981	5.51612	20.3197	6.55e-06	0.000204693	TOB1
ENSG00000163840	0.389745	5.95458	11.7857	0.000596886	0.00580197	DTX3L
ENSG00000017797	0.389707	6.4041	17.1082	3.53e-05	0.000740894	RALBP1
ENSG00000242732	0.389556	5.20239	13.157	0.00028645	0.00336345	RTL5
ENSG00000163251	0.389483	3.74445	9.2762	0.0023215	0.0154809	FZD5
ENSG00000169418	0.389429	3.1089	2.70337	0.100137	0.225598	NPR1
ENSG00000174007	0.389374	3.23966	14.3423	0.000152404	0.00212261	CEP19
ENSG00000143001	0.38925	-1.2262	2.80676	0.0938676	0.215547	TMEM61
ENSG00000185245	0.389169	-0.404409	9.571	0.00197675	0.0138168	GP1BA
ENSG00000123095	0.38913	6.46164	9.82621	0.00172043	0.0125103	BHLHE41
ENSG00000136830	0.389017	7.10629	8.36664	0.00382172	0.0223394	FAM129B
ENSG00000152939	0.388981	1.31296	6.58641	0.010276	0.0446732	MARVELD2
ENSG00000248866	0.388915	0.621737	10.1855	0.0014155	0.010848	USP46-AS1
ENSG00000175106	0.388903	0.553948	9.31007	0.00227897	0.0152656	TVP23C
ENSG00000112655	0.388577	6.0582	14.2409	0.000160838	0.00221268	PTK7
ENSG00000280143	0.388473	1.69689	4.66264	0.0308258	0.0981687	AP000892.3
ENSG00000182704	0.388398	5.143	8.63972	0.00328912	0.0199413	TSKU
ENSG00000156869	0.388219	1.18209	6.28608	0.012169	0.0507274	FRRS1
ENSG00000164362	0.388162	0.462374	1.89236	0.168936	0.322625	TERT
ENSG00000167094	0.388102	-0.804171	3.6703	0.0553904	0.14825	TTC16
ENSG00000134138	0.387968	5.0422	6.87711	0.00873067	0.039842	MEIS2
ENSG00000224238	0.387878	0.820631	6.53724	0.0105639	0.0455199	WARS2-IT1
ENSG00000256802	0.387765	1.77636	4.85686	0.0275364	0.0903013	AC022613.1
ENSG00000151322	0.387757	6.18511	8.69317	0.00319405	0.0195653	NPAS3
ENSG00000234694	0.387744	-1.92569	5.22548	0.0222583	0.0777417	AL139289.2
ENSG00000166145	0.387643	2.16347	4.84495	0.0277271	0.0906651	SPINT1
ENSG00000196091	0.387605	5.03784	2.396	0.121646	0.257669	MYBPC1
ENSG00000157613	0.387532	4.31362	2.81731	0.0932524	0.214449	CREB3L1
ENSG00000241935	0.38745	2.56056	5.79609	0.0160619	0.0612858	HOGA1
ENSG00000173530	0.387222	2.9371	5.57194	0.0182506	0.0673961	TNFRSF10D
ENSG00000184730	0.387138	3.26756	8.33504	0.00388877	0.0226348	APOBR
ENSG00000242294	0.387095	2.89069	5.81626	0.0158787	0.0609072	STAG3L5P
ENSG00000155660	0.386732	8.04758	15.0569	0.000104317	0.00160214	PDIA4
ENSG00000111961	0.386689	6.09867	14.68	0.000127391	0.00185824	SASH1
ENSG00000165061	0.386679	1.34098	2.09545	0.147738	0.294233	ZMAT4
ENSG00000196517	0.386507	6.61075	6.3339	0.0118452	0.0496892	SLC6A9
ENSG00000177875	0.386441	4.03167	5.49435	0.019078	0.0695273	CCDC184
ENSG00000165102	0.386409	6.19617	23.1983	1.46e-06	6.67e-05	HGSNAT
ENSG00000226648	0.386286	1.13738	6.07239	0.0137311	0.0552806	PLCG1-AS1
ENSG00000196074	0.386227	1.45709	6.84467	0.00889063	0.0404097	SYCP2
ENSG00000244486	0.386226	4.24506	7.13012	0.00757995	0.0360608	SCARF2
ENSG00000239922	0.386145	3.67511	2.61161	0.106084	0.234833	AC092958.1
ENSG00000251432	0.386025	-0.0709325	5.05728	0.0245227	0.0834099	AC108062.1
ENSG00000155530	0.385976	0.954345	6.68056	0.00974701	0.043061	LRGUK
ENSG00000250794	0.385892	-1.75136	7.42198	0.0064432	0.0321275	ALG1L12P
ENSG00000213411	0.385532	-0.576686	4.17432	0.0410411	0.1202	RBM22P2
ENSG00000164932	0.385404	4.40073	1.98085	0.159301	0.309961	CTHRC1
ENSG00000151067	0.385143	3.6581	4.83276	0.0279238	0.0911333	CACNA1C
ENSG00000131196	0.384832	4.00426	14.291	0.000156612	0.00217046	NFATC1
ENSG00000249846	0.384765	-0.453919	5.31308	0.0211659	0.0747209	LINC02021
ENSG00000129680	0.384681	3.80952	17.4331	2.98e-05	0.000647376	MAP7D3
ENSG00000130600	0.384399	5.73642	1.04596	0.306439	0.482786	H19
ENSG00000132031	0.384376	3.15301	4.18133	0.0408717	0.11992	MATN3
ENSG00000232453	0.384225	1.17245	6.94882	0.00838744	0.0386902	AC105277.1
ENSG00000179071	0.384054	1.44398	5.55514	0.0184265	0.0678008	CCDC89
ENSG00000076258	0.383975	1.96818	12.1974	0.000478552	0.00495127	FMO4
ENSG00000125520	0.383919	5.61479	11.8556	0.000574871	0.00565642	SLC2A4RG
ENSG00000134852	0.383917	5.05698	10.8443	0.000991008	0.00839564	CLOCK
ENSG00000228203	0.383902	0.0793184	2.39373	0.121822	0.257919	RNF144A-AS1
ENSG00000253764	0.38382	2.52974	2.78501	0.0951503	0.217674	AC019257.1
ENSG00000106804	0.383818	3.51949	10.1746	0.00142387	0.0108921	C5
ENSG00000270574	0.383763	-1.55367	4.71232	0.0299472	0.0961329	AC010680.2
ENSG00000139193	0.383741	-0.14546	5.49192	0.0191046	0.0696014	CD27
ENSG00000067177	0.383558	4.9373	13.9493	0.000187805	0.00248061	PHKA1
ENSG00000175264	0.383448	4.75516	5.8125	0.0159126	0.0609541	CHST1
ENSG00000278383	0.383106	-0.866728	4.26896	0.0388147	0.115377	AL031673.1
ENSG00000116128	0.383078	5.32058	16.6617	4.47e-05	0.000878811	BCL9
ENSG00000211697	0.382946	-1.49378	3.37472	0.0662038	0.168281	TRGV5
ENSG00000141441	0.382832	4.17449	17.9216	2.3e-05	0.000539355	GAREM1
ENSG00000246640	0.382739	-1.32439	4.87177	0.0272995	0.0897729	PICART1
ENSG00000114529	0.382255	-0.197544	3.53817	0.0599718	0.156708	C3ORF52
ENSG00000196141	0.382168	7.06565	20.5264	5.88e-06	0.000189261	SPATS2L
ENSG00000267128	0.382134	2.27073	9.09362	0.00256502	0.0166652	RNF157-AS1
ENSG00000015532	0.382109	4.91785	30.6422	3.1e-08	3.28e-06	XYLT2
ENSG00000107957	0.382087	5.11364	6.6895	0.00969823	0.042933	SH3PXD2A
ENSG00000139537	0.381673	2.45661	5.6242	0.0177141	0.0659239	CCDC65
ENSG00000101004	0.381664	3.44072	4.91939	0.0265569	0.0882342	NINL
ENSG00000225518	0.381662	-0.53135	7.06807	0.00784698	0.0369715	LINC01703
ENSG00000187867	0.381178	2.1783	5.50761	0.0189339	0.0691705	PALM3
ENSG00000187498	0.381163	9.00088	5.77571	0.0162491	0.0617906	COL4A1
ENSG00000181444	0.381131	2.63943	6.67385	0.00978374	0.0431434	ZNF467
ENSG00000181634	0.380968	-0.315099	5.46772	0.0193709	0.0702192	TNFSF15
ENSG00000155816	0.380943	5.87301	13.2695	0.000269756	0.00323009	FMN2
ENSG00000064932	0.380919	5.75837	8.39486	0.00376283	0.0220755	SBNO2
ENSG00000006282	0.380891	6.20363	11.3244	0.000764964	0.00697178	SPATA20
ENSG00000272144	0.380744	-0.696585	6.21678	0.0126545	0.0521697	AC025171.4
ENSG00000232600	0.380529	-1.44239	9.27284	0.00232577	0.0154957	TONSL-AS1
ENSG00000255306	0.380391	-1.42904	5.90162	0.0151269	0.0588261	AC004923.4
ENSG00000181378	0.380259	0.928853	1.40402	0.236051	0.403611	CFAP65
ENSG00000147119	0.380101	4.37393	7.2614	0.00704523	0.0342346	CHST7
ENSG00000101230	0.379978	0.774168	2.81193	0.0935659	0.214928	ISM1
ENSG00000150961	0.379958	5.40292	12.7709	0.000352055	0.0039105	SEC24D
ENSG00000166833	0.379893	6.21191	9.62762	0.00191673	0.0134939	NAV2
ENSG00000204540	0.379838	1.82878	4.20887	0.0402132	0.118423	PSORS1C1
ENSG00000197191	0.379387	1.28753	8.27512	0.0040192	0.0231686	CYSRT1
ENSG00000013725	0.379194	0.953918	5.50274	0.0189867	0.0692953	CD6
ENSG00000182718	0.378938	8.91973	5.87074	0.0153946	0.0595683	ANXA2
ENSG00000121068	0.378759	5.15031	7.02213	0.00805082	0.0376677	TBX2
ENSG00000129295	0.3787	2.29695	7.06273	0.00787038	0.037043	LRRC6
ENSG00000139645	0.378681	6.24816	15.5271	8.13e-05	0.00134219	ANKRD52
ENSG00000125398	0.378641	7.929	10.3223	0.00131433	0.0103007	SOX9
ENSG00000079308	0.37855	7.11409	12.4273	0.000423092	0.00451238	TNS1
ENSG00000136574	0.378543	1.27354	1.05085	0.30531	0.48148	GATA4
ENSG00000182472	0.378502	-1.23908	3.79481	0.0514117	0.141042	CAPN12
ENSG00000186918	0.378266	5.93828	11.5634	0.000672638	0.00634899	ZNF395
ENSG00000034152	0.37824	5.02135	20.4554	6.1e-06	0.00019502	MAP2K3
ENSG00000151718	0.378106	3.76934	17.1238	3.5e-05	0.000735503	WWC2
ENSG00000055609	0.378017	6.47596	15.4717	8.38e-05	0.00137006	KMT2C
ENSG00000189171	0.378013	6.05827	4.93613	0.0263009	0.0876553	S100A13
ENSG00000101439	0.377993	10.7813	5.14781	0.0232758	0.0803752	CST3
ENSG00000235665	0.377948	-0.800988	4.62335	0.0315396	0.0996225	LINC00298
ENSG00000186523	0.377896	1.67488	8.03542	0.00458713	0.0254824	FAM86B1
ENSG00000166349	0.377748	0.154313	9.23378	0.00237591	0.0157597	RAG1
ENSG00000039560	0.377673	5.17348	12.701	0.00036546	0.00401774	RAI14
ENSG00000131019	0.377634	0.0541137	5.05086	0.0246138	0.0835936	ULBP3
ENSG00000271367	0.37762	-1.79904	5.3243	0.02103	0.0744221	AL034374.2
ENSG00000224424	0.377603	1.84826	5.85665	0.0155183	0.0599368	PRKAR2A-AS1
ENSG00000249328	0.377367	-0.630555	4.95337	0.0260399	0.0870823	AC036214.1
ENSG00000237980	0.377321	-1.72288	4.46125	0.0346721	0.106521	AL590648.3
ENSG00000146966	0.377264	7.25051	8.67302	0.00322956	0.0197077	DENND2A
ENSG00000183091	0.377257	2.30525	6.0292	0.0140711	0.056157	NEB
ENSG00000104881	0.3769	3.71002	6.86436	0.00879317	0.0400536	PPP1R13L
ENSG00000054654	0.376778	5.74955	12.7931	0.000347907	0.003874	SYNE2
ENSG00000137831	0.376714	5.20835	12.7959	0.000347385	0.00387303	UACA
ENSG00000247317	0.376613	0.348852	4.25101	0.039227	0.116217	AC105202.1
ENSG00000139641	0.376506	6.29745	27.8474	1.31e-07	1.03e-05	ESYT1
ENSG00000125731	0.376397	-1.09362	10.6046	0.00112809	0.00921687	SH2D3A
ENSG00000166016	0.376389	3.63189	7.28774	0.00694267	0.0339225	ABTB2
ENSG00000138835	0.376226	5.32024	11.5909	0.00066277	0.00627956	RGS3
ENSG00000196366	0.376155	-0.842266	5.16155	0.0230923	0.07991	C9ORF163
ENSG00000010818	0.375947	4.97703	13.3879	0.00025325	0.0030908	HIVEP2
ENSG00000121871	0.3759	5.13766	3.4674	0.0625897	0.161534	SLITRK3
ENSG00000276141	0.375849	1.30752	12.3092	0.00045072	0.00472857	WHAMMP3
ENSG00000139549	0.375641	-0.770881	3.01359	0.0825694	0.196991	DHH
ENSG00000165935	0.37562	-1.51412	5.04135	0.0247491	0.0839768	SMCO2
ENSG00000185585	0.375593	4.8311	8.48151	0.00358773	0.0213489	OLFML2A
ENSG00000182866	0.375505	0.809054	3.69855	0.0544598	0.146614	LCK
ENSG00000130589	0.375418	5.27054	6.14965	0.0131438	0.0535974	HELZ2
ENSG00000225742	0.375179	-1.84779	3.40318	0.0650707	0.166152	LINC02036
ENSG00000198722	0.375009	5.70085	14.9515	0.000110308	0.00167307	UNC13B
ENSG00000109320	0.374821	5.22811	27.392	1.66e-07	1.23e-05	NFKB1
ENSG00000232909	0.37471	-0.88442	3.48452	0.0619452	0.160467	AL157823.2
ENSG00000123989	0.374552	7.77146	8.66991	0.00323507	0.0197252	CHPF
ENSG00000249464	0.374202	-0.406381	4.4487	0.0349279	0.107122	LINC01091
ENSG00000267938	0.374122	-1.66223	4.52555	0.0333923	0.103571	EIF1P6
ENSG00000143891	0.37404	4.07511	12.9338	0.000322698	0.00368075	GALM
ENSG00000214184	0.373863	-1.89169	7.01049	0.00810336	0.0378268	GCC2-AS1
ENSG00000178685	0.373714	5.80884	7.58365	0.00589001	0.0302751	PARP10
ENSG00000143641	0.373542	7.34145	15.2737	9.3e-05	0.00147737	GALNT2
ENSG00000092068	0.373079	4.87283	5.56626	0.0183099	0.0675154	SLC7A8
ENSG00000170629	0.372672	2.92399	7.21483	0.00723036	0.0348473	DPY19L2P2
ENSG00000185737	0.37243	2.42117	2.78492	0.0951557	0.217674	NRG3
ENSG00000253669	0.372429	-0.241803	8.23596	0.00410684	0.0235411	AP003356.1
[truncated: 20,494 more rows]
